# Supplementary material for: Higher-order epistasis shapes natural variation in germ stem cell niche activity
Source: Nat Commun. 2023 May 17;14:2824. doi: 10.1038/s41467-023-38527-0 (PMC10192456; doi:10.1038/s41467-023-38527-0)
Supplement: Supplementary file 4 — Supplementary Data 1 [file 41467_2023_38527_MOESM4_ESM.xlsx]

## Sheet: Sheet1
Names	Sequence (5'-3')	Purpose	Notes
plag-2 repair F1	CAAATAGAGGGGTGTCGAAATGATAAATGTTGCAAGTGAAGTGCAGATGG	to generate CRISPR repair template	amplifies a 278 bp fragment in JU1200 used as a repair template to replace the deleted 148 bp sequence upstream of lag-2 in JU751
plag-2 repair R1	GTTCAATGCACCGTCAAACCATATGAAACTTTATGGGCCGCTG
JU751 chrV sgRNA4	AGACAGUCAGCGGCCCAUAA+GUUUUAGAGCUAUGCUGUUUUG	to generate allelic replacement lines using CRISPR	cuts downstream of deletion sequence
JU751 chrV sgRNA1	AAUGAUAAAUGUUGCAAGUG+GUUUUAGAGCUAUGCUGUUUUG		cuts upstream of deletion sequence
plag-2_ssODN_repair template	CAAATAGAGGGGTGTCGAAATGATAAATGTTGCAAGTGAAGTGCAGATGGCAATGAAATTTATATATGTTTGGGGTGTCTAGACAGTCAGCGGCCCATAAAGTTTCATATGGTTTGACGGTGCATTGAACT	to generate allelic replacement lines using CRISPR	repair template creates the 148 bp lag-2 deletion in JU1200
dpy-10_sgRNA	GCUACCAUAGGCACCACGAG+GUUUUAGAGCUAUGCUGUUUUG	co-CRISPR guide RNA	cuts in dpy-10
dpy-10_ssODN_repair	CACTTGAACTTCAATACGGCAAGATGAGAATGACTGGAAACCGTACCGCATGCGGTGCCTATGGTAGCGGAGCTT CACATGGCTTCAGACCAACAGCCTAT	co-CRISPR repair template	repair template introduces missense mutation (cn64) in dpy-10 at cut-site
JU751cV del3.2 fwd1	TGACTCTATTGCTCCTAATCCC	to genotype plag-2 deletion region, not all combinations generate bands due to polyG repeat. See Supplementary Figs. 2 and 3.
JU751cV del3.2 rev1	GAACAAAGGCATGAAGAGGG
JU751cV del3.2 fwd2	CAAGAATAACAACAGGTGACTCG
JU751cV del3.2 rev2	GTATTTCCAACTCTTCCCGTCTC
JU751cV del3.2 F3	GGGTGTCGAAATGATAAATGTTGC
JU751cV del3-2 R3	ACAAGAATGGAATGAACCCTTATGG
JU751cV del3-2 F5	CAAGCAGAGCGAGAATTTGAG
JU751cV del3-2 R5	CTCAAATTCTCGCTCTGCTTG
JU751cV del3-2 R4	GGCAACTTTTCACTGATAATTTCAG
JU751cII del84 fwd1	TAAGGCAGGCATGGGAACAG	genotype chrII QTL	amplifies INDEL 3916232-3916279
JU751cII del84 rev1	GAGGAAGAACACGAGTCAGGAAA
JU751cII del1 fwd1	GCAGCAACACATCCCAGAAAG	genotype chrII QTL	amplifies INDEL 4187224-4187277
JU751cII del1 rev1	CTCCATACCTGCCTGCCTAC
JU751cII del3 fwd1	GGTGGAGGTGAATGGAGAATTGC	genotype chrII QTL	amplifies INDEL 4265899-4266032
JU751cII del3 rev1	GGTAGGTAGGCAGGTAGGCA
JU751cII del12 fwd1	CCGGAGTTCGTTGTTATGGTTGTAG	genotype chrII QTL	amplifies INDEL 4783409-4783461
JU751cII del12 rev1	GAGTAGAGCTGATACGGTGGCT
JU751cII del20 fwd1	GGGACCTCCTACTTTCTGAATCG	genotype chrII QTL	amplifies INDEL 5968491-5968491
JU751cII del20 rev1	CGTGCCTACAGCTCCTACTC
JU751cII del27 fwd1	AACCTGGGCACGGAAACTTG	genotype chrII QTL	amplifies INDEL 8429315-8429315
JU751cII del27 rev1	CTTCACCTTCCTGAGCGCATT
JU751cII del30 fwd1	ATGCCTACCTTCTCCCACTTG	genotype chrII QTL	amplifies INDEL 9269605-9269650
JU751cII del30 rev1	GTTGCTCGTTCTCGGTTTGGATA
JU751cII del39 fwd1	CAACACAAACAGCCACAAGATCAG	genotype chrII QTL	amplifies INDEL 10433097-10433230
JU751cII del39 rev1	GTGAAGAGGAGGAGGTGGATG
JU751cII del46 fwd1	GTTACCTGTGCGTCGTTTGTC	genotype chrII QTL	amplifies INDEL 11511577-11511708
JU751cII del46 rev1	GACCTCTATTCTCCCGCCATT
JU751cII del49 fwd1	GAGTGAGAGAGTGGGCGAAC	genotype chrII QTL	amplifies INDEL 11736927-11737094
JU751cII del49 rev1	ACGACGAGAGAGAGAGGATTCTG
JU751cII del68 fwd1	AAACCGCCAGCTCCACCAAG	genotype chrII QTL	amplifies INDEL 12829541-12829633
JU751cII del68 rev1	GAGACCAATGCCGGGACCAT
JU751cII del72 fwd1	CGCATCAGAACGGAGCACAG	genotype chrII QTL	amplifies INDEL 13339252-13339564
JU751cII del72 rev1	GGTTTCCTGAGCACTGACTTGTTG
JU751cII del79 fwd1	TTTCTCCTTGTGCTGGCCTG	genotype chrII QTL	amplifies INDEL 13751711-13751802
JU751cII del79 rev1	CATGTGGCCGTGGAAGAGAC
JU751cII del81 fwd1	AGGAACTGGAACCAAGAGAAGAGG	genotype chrII QTL	amplifies INDEL 13915292-13915529
JU751cII del81 rev1	CAAGAAATAGGCGGCGGAGC
lag-2_1	GTAAGAGGAAGTAAGCGATC	smFISH probe (Stellaris ®)	detects lag-2 mRNA
lag-2_2	TCTTGATGGACTTCTACTCG	smFISH probe (Stellaris ®)	detects lag-2 mRNA
lag-2_3	ACTCGCTTCGAGGAGATGAA	smFISH probe (Stellaris ®)	detects lag-2 mRNA
lag-2_4	TGTGACAATTTCGAAGCGGA	smFISH probe (Stellaris ®)	detects lag-2 mRNA
lag-2_5	AAATGTGACTGGACGATTCG	smFISH probe (Stellaris ®)	detects lag-2 mRNA
lag-2_6	AGGATGATGTTGGTTTTGGG	smFISH probe (Stellaris ®)	detects lag-2 mRNA
lag-2_7	AAGTTGAAGACCGGGTTGAA	smFISH probe (Stellaris ®)	detects lag-2 mRNA
lag-2_8	AACGGCTGCACAAGTTGAAT	smFISH probe (Stellaris ®)	detects lag-2 mRNA
lag-2_9	TTTCGATAGATCCGATCACC	smFISH probe (Stellaris ®)	detects lag-2 mRNA
lag-2_10	TTGGTGCCCGAAAACTGAAC	smFISH probe (Stellaris ®)	detects lag-2 mRNA
lag-2_11	TGAACGTGTCGTTGATCCAC	smFISH probe (Stellaris ®)	detects lag-2 mRNA
lag-2_12	ACGAAATTCCAGATGTCGTC	smFISH probe (Stellaris ®)	detects lag-2 mRNA
lag-2_13	ATAGTTGCGAGCACATGTGA	smFISH probe (Stellaris ®)	detects lag-2 mRNA
lag-2_14	AAGTTTTCGCATCGATTCCC	smFISH probe (Stellaris ®)	detects lag-2 mRNA
lag-2_15	TTCGCCAAGTGTGCATCACA	smFISH probe (Stellaris ®)	detects lag-2 mRNA
lag-2_16	ATGGCGTCGCATCTTTTCCT	smFISH probe (Stellaris ®)	detects lag-2 mRNA
lag-2_17	ACAATGTGGTCCCATCCATC	smFISH probe (Stellaris ®)	detects lag-2 mRNA
lag-2_18	TCGTTCTCGCATGAGCACTT	smFISH probe (Stellaris ®)	detects lag-2 mRNA
lag-2_19	TGGATGAATCATCGACGAGA	smFISH probe (Stellaris ®)	detects lag-2 mRNA
lag-2_20	CGATGTTTGATTTGGCTGAC	smFISH probe (Stellaris ®)	detects lag-2 mRNA
lag-2_21	GCAGATCAACTGTTCATTGC	smFISH probe (Stellaris ®)	detects lag-2 mRNA
lag-2_22	AAAATTTCGCAACGAGTGCC	smFISH probe (Stellaris ®)	detects lag-2 mRNA
lag-2_23	TCAGCTGGAACTGATTGAAG	smFISH probe (Stellaris ®)	detects lag-2 mRNA
lag-2_24	TTTGACACTGCAAGCATCTG	smFISH probe (Stellaris ®)	detects lag-2 mRNA
lag-2_25	AAGCATTTGGCGCCATTCAA	smFISH probe (Stellaris ®)	detects lag-2 mRNA
lag-2_26	AGAAGACTTTCGGACCGTTT	smFISH probe (Stellaris ®)	detects lag-2 mRNA
lag-2_27	ATTCACCGATGAAGCCGACA	smFISH probe (Stellaris ®)	detects lag-2 mRNA
lag-2_28	TGGTGAGTGAGATTTCACAG	smFISH probe (Stellaris ®)	detects lag-2 mRNA
lag-2_29	TAATCTCCACGGTAGTTGGG	smFISH probe (Stellaris ®)	detects lag-2 mRNA
lag-2_30	AGCAACTGTGATGTAGACGG	smFISH probe (Stellaris ®)	detects lag-2 mRNA
lag-2_31	GATGGAGAAGATCACGAAGA	smFISH probe (Stellaris ®)	detects lag-2 mRNA
lag-2_32	GTACTTGAAGCATCCGATGA	smFISH probe (Stellaris ®)	detects lag-2 mRNA
lag-2_33	CTGTCTCATCGGCTTGAACT	smFISH probe (Stellaris ®)	detects lag-2 mRNA
lag-2_34	ATCTTGTAGGGCTCTGGTAC	smFISH probe (Stellaris ®)	detects lag-2 mRNA
lag-2_35	AGCATCGACTTTGTCTCAGG	smFISH probe (Stellaris ®)	detects lag-2 mRNA
lag-2_36	TCTGAAGCTTCCGGATCGAT	smFISH probe (Stellaris ®)	detects lag-2 mRNA
lag-2_37	TGGTGAACACCTTCTTCTGA	smFISH probe (Stellaris ®)	detects lag-2 mRNA
lag-2_38	AATCTTCTGCACACTGCCCT	smFISH probe (Stellaris ®)	detects lag-2 mRNA
lag-2_39	GGTATACCTCACTTCCTCAT	smFISH probe (Stellaris ®)	detects lag-2 mRNA
lag-2_40	TTCATACTTCCTTGGAGCAC	smFISH probe (Stellaris ®)	detects lag-2 mRNA
lag-2_41	AACGGCATACTCATTATTCG	smFISH probe (Stellaris ®)	detects lag-2 mRNA
lag-2_42	CGGTGGAGTAGACTTTTGAA	smFISH probe (Stellaris ®)	detects lag-2 mRNA
lag-2_43	ACGGTGGACTTAAAGATGGT	smFISH probe (Stellaris ®)	detects lag-2 mRNA
lag-2_44	CATAGTGACAGGCTGGAATA	smFISH probe (Stellaris ®)	detects lag-2 mRNA
