# Supplementary material for: Higher-order epistasis shapes natural variation in germ stem cell niche activity
Source: Nat Commun. 2023 May 17;14:2824. doi: 10.1038/s41467-023-38527-0 (PMC10192456; doi:10.1038/s41467-023-38527-0)
Supplement: Supplementary file 5 — Supplementary Data 2 [file 41467_2023_38527_MOESM5_ESM.xlsx]

## Sheet: Sheet1
Strain	Species	Genotype	Description	SOURCE
AF16	C. briggsae		wild isolate	Caenorhabditis Genetics Center (https://cgc.umn.edu)
CB4856	C. elegans		wild isolate	C. elegans Natural Diversity Resource (https://elegansvariation.org)
CX11262	C. elegans		wild isolate	C. elegans Natural Diversity Resource (https://elegansvariation.org)
HK104	C. briggsae		wild isolate	Caenorhabditis Genetics Center (https://cgc.umn.edu)
JU576	C. elegans		wild isolate	M.-A. Félix75
JU577	C. elegans		wild isolate	M.-A. Félix75
JU584	C. elegans		wild isolate	M.-A. Félix75
JU636	C. elegans		wild isolate	M.-A. Félix75
JU637	C. elegans		wild isolate	M.-A. Félix75
JU644	C. elegans		wild isolate	M.-A. Félix75
JU656	C. elegans		wild isolate	M.-A. Félix75
JU660	C. elegans		wild isolate	M.-A. Félix75
JU751	C. elegans		wild isolate	M.-A. Félix75
JU752	C. elegans		wild isolate	M.-A. Félix75
JU753	C. elegans		wild isolate	M.-A. Félix75
JU754	C. elegans		wild isolate	M.-A. Félix75
JU755	C. elegans		wild isolate	M.-A. Félix75
JU756	C. elegans		wild isolate	M.-A. Félix75
JU775	C. elegans		wild isolate	C. elegans Natural Diversity Resource (https://elegansvariation.org)
JU815	C. elegans		wild isolate	M.-A. Félix75
JU816	C. elegans		wild isolate	M.-A. Félix75
JU817	C. elegans		wild isolate	M.-A. Félix75
JU818	C. elegans		wild isolate	M.-A. Félix75
JU821	C. elegans		wild isolate	M.-A. Félix75
JU1200	C. elegans		wild isolate	C. elegans Natural Diversity Resource (https://elegansvariation.org)
JU1491	C. elegans		wild isolate	C. elegans Natural Diversity Resource (https://elegansvariation.org)
N2	C. elegans		Wild isolate, lab reference strain	Caenorhabditis Genetics Center (https://cgc.umn.edu)
NIC601	C. elegans		F2 RIL(1) ﻿JU751 x JU1200	C. Braendle71
NIC606	C. elegans		F2 RIL(6) ﻿JU751 x JU1200	C. Braendle71
NIC610	C. elegans		F2 RIL(10) ﻿JU751 x JU1200	C. Braendle71
NIC617	C. elegans		F2 RIL(17) ﻿JU751 x JU1200	C. Braendle71
NIC619	C. elegans		F2 RIL(19) ﻿JU751 x JU1200	C. Braendle71
NIC621	C. elegans		F2 RIL(21) ﻿JU751 x JU1200	C. Braendle71
NIC623	C. elegans		F2 RIL(23) ﻿JU751 x JU1200	C. Braendle71
NIC624	C. elegans		F2 RIL(24) ﻿JU751 x JU1200	C. Braendle71
NIC625	C. elegans		F2 RIL(25) ﻿JU751 x JU1200	C. Braendle71
NIC626	C. elegans		F2 RIL(26) ﻿JU751 x JU1200	C. Braendle71
NIC628	C. elegans		F2 RIL(28) ﻿JU751 x JU1200	C. Braendle71
NIC630	C. elegans		F2 RIL(30) ﻿JU751 x JU1200	C. Braendle71
NIC631	C. elegans		F2 RIL(31) ﻿JU751 x JU1200	C. Braendle71
NIC633	C. elegans		F2 RIL(33) ﻿JU751 x JU1200	C. Braendle71
NIC636	C. elegans		F2 RIL(36) ﻿JU751 x JU1200	C. Braendle71
NIC640	C. elegans		F2 RIL(40) ﻿JU751 x JU1200	C. Braendle71
NIC643	C. elegans		F2 RIL(43) ﻿JU751 x JU1200	C. Braendle71
NIC646	C. elegans		F2 RIL(46) ﻿JU751 x JU1200	C. Braendle71
NIC647	C. elegans		F2 RIL(47) ﻿JU751 x JU1200	C. Braendle71
NIC649	C. elegans		F2 RIL(49) ﻿JU751 x JU1200	C. Braendle71
NIC650	C. elegans		F2 RIL(50) ﻿JU751 x JU1200	C. Braendle71
NIC653	C. elegans		F2 RIL(53) ﻿JU751 x JU1200	C. Braendle71
NIC654	C. elegans		F2 RIL(54) ﻿JU751 x JU1200	C. Braendle71
NIC655,	C. elegans		F2 RIL(55) ﻿JU751 x JU1200	C. Braendle71
NIC660	C. elegans		F2 RIL(60) ﻿JU751 x JU1200	C. Braendle71
NIC661	C. elegans		F2 RIL(61) ﻿JU751 x JU1200	C. Braendle71
NIC662	C. elegans		F2 RIL(62) ﻿JU751 x JU1200	C. Braendle71
NIC664	C. elegans		F2 RIL(64) ﻿JU751 x JU1200	C. Braendle71
NIC665	C. elegans		F2 RIL(65) ﻿JU751 x JU1200	C. Braendle71
NIC666	C. elegans		F2 RIL(66) ﻿JU751 x JU1200	C. Braendle71
NIC667	C. elegans		F2 RIL(67) ﻿JU751 x JU1200	C. Braendle71
NIC668	C. elegans		F2 RIL(68) ﻿JU751 x JU1200	C. Braendle71
NIC671	C. elegans		F2 RIL(71) ﻿JU751 x JU1200	C. Braendle71
NIC675	C. elegans		F2 RIL(75) ﻿JU751 x JU1200	C. Braendle71
NIC678	C. elegans		F2 RIL(78) ﻿JU751 x JU1200	C. Braendle71
NIC680	C. elegans		F2 RIL(80) ﻿JU751 x JU1200	C. Braendle71
NIC681	C. elegans		F2 RIL(81) ﻿JU751 x JU1200	C. Braendle71
NIC685	C. elegans		F2 RIL(85) ﻿JU751 x JU1200	C. Braendle71
NIC686	C. elegans		F2 RIL(86) ﻿JU751 x JU1200	C. Braendle71
NIC687	C. elegans		F2 RIL(87) ﻿JU751 x JU1200	C. Braendle71
NIC691	C. elegans		F2 RIL(91) ﻿JU751 x JU1200	C. Braendle71
NIC692	C. elegans		F2 RIL(92) ﻿JU751 x JU1200	C. Braendle71
NIC694	C. elegans		F2 RIL(94) ﻿JU751 x JU1200	C. Braendle71
NIC696,	C. elegans		F2 RIL(96) ﻿JU751 x JU1200	C. Braendle71
NIC697	C. elegans		F2 RIL(97) ﻿JU751 x JU1200	C. Braendle71
NIC698	C. elegans		F2 RIL(98) ﻿JU751 x JU1200	C. Braendle71
NIC699	C. elegans		F2 RIL(99) ﻿JU751 x JU1200	C. Braendle71
NIC700	C. elegans		F2 RIL(100) ﻿JU751 x JU1200	C. Braendle71
NIC702	C. elegans		F2 RIL(102) ﻿JU751 x JU1200	C. Braendle71
NIC703	C. elegans		F2 RIL(103) ﻿JU751 x JU1200	C. Braendle71
NIC704	C. elegans		F2 RIL(104) ﻿JU751 x JU1200	C. Braendle71
NIC705	C. elegans		F2 RIL(105) ﻿JU751 x JU1200	C. Braendle71
NIC707	C. elegans		F2 RIL(107) ﻿JU751 x JU1200	C. Braendle71
NIC709	C. elegans		F2 RIL(109) ﻿JU751 x JU1200	C. Braendle71
NIC710	C. elegans		F2 RIL(110) ﻿JU751 x JU1200	C. Braendle71
NIC711	C. elegans		F2 RIL(111) ﻿JU751 x JU1200	C. Braendle71
NIC713	C. elegans		F2 RIL(113) ﻿JU751 x JU1200	C. Braendle71
NIC716	C. elegans		F2 RIL(116) ﻿JU751 x JU1200	C. Braendle71
NIC717	C. elegans		F2 RIL(117) ﻿JU751 x JU1200	C. Braendle71
NIC721	C. elegans		F2 RIL(121) ﻿JU751 x JU1200	C. Braendle71
NIC727	C. elegans		F2 RIL(127) ﻿JU751 x JU1200	C. Braendle71
NIC728	C. elegans		F2 RIL(128) ﻿JU751 x JU1200	C. Braendle71
NIC729	C. elegans		F2 RIL(129) ﻿JU751 x JU1200	C. Braendle71
NIC730	C. elegans		F2 RIL(130) ﻿JU751 x JU1200	C. Braendle71
NIC731	C. elegans		F2 RIL(131) ﻿JU751 x JU1200	C. Braendle71
NIC734	C. elegans		F2 RIL(134) ﻿JU751 x JU1200	C. Braendle71
NIC735	C. elegans		F2 RIL(135) ﻿JU751 x JU1200	C. Braendle71
NIC736	C. elegans		F2 RIL(136) ﻿JU751 x JU1200	C. Braendle71
NIC739	C. elegans		F2 RIL(139) ﻿JU751 x JU1200	C. Braendle71
NIC740	C. elegans		F2 RIL(140) ﻿JU751 x JU1200	C. Braendle71
NIC741	C. elegans		F2 RIL(141) ﻿JU751 x JU1200	C. Braendle71
NIC742	C. elegans		F2 RIL(142) ﻿JU751 x JU1200	C. Braendle71
NIC1671	C. elegans	cgbIR1018	Near isogenic line (II:8429315-12658941, JU1200>JU751)	This study
NIC1672	C. elegans	cgbIR1019	Near isogenic line (II: 4185688-11477934, JU1200>JU751)	This study
NIC1673	C. elegans	cgbIR1020	Near isogenic line (II: 5754192-9802124, JU1200>JU751)	This study
NIC1675	C. elegans	cgbIR1022	Near isogenic line (II: 7239344-11736927, JU1200>JU751)	This study
NIC1676	C. elegans	cgbIR1023	Near isogenic line (II: 11477934-11736927, JU1200>JU751)	This study
NIC1697	C. elegans	cgbIR1027	Near isogenic line (II: 4783409-9867926, JU751>JU1200)	This study
NIC1701	C. elegans	cgbIR1028	Near isogenic line (II: 5968491-11736927, JU751>JU1200)	This study
NIC1702	C. elegans	cgbIR1029	Near isogenic line (II: 10076380-11736927, JU751>JU1200)	This study
NIC1713	C. elegans	cgbIR1028;cgb1007	CRISPR line (cgb1007>NIC1701)	This study
NIC1714	C. elegans	cgbIR1028;cgb1007	CRISPR line (cgb1007>NIC1701)	This study
NIC1715	C. elegans	cgbIR1028;cgb1007	CRISPR line (cgb1007>NIC1701)	This study
NIC1716	C. elegans	cgbIR1019;cgb1008	CRISPR line (cgb1008>NIC1672)	This study
NIC1717	C. elegans	cgbIR1019;cgb1008	CRISPR line (cgb1008>NIC1672)	This study
NIC1719	C. elegans	cgbIR1019;cgb1008	CRISPR line (cgb1008>NIC1672)	This study
NIC1720	C. elegans	cgb1007 (in JU1200)	NIC1713 backcrossed to JU1200 to remove cgb1008	This study
NIC1723	C. elegans	cgb1008 (in JU751)	NIC1716 backcrossed to JU751 to remove cgb1007	This study
NIC1724	C. elegans	cgb1008 (in JU751)	NIC1717 backcrossed to JU751 to remove cgb1007	This study
NIC1725	C. elegans	cgb1008 (in JU751)	NIC1718 backcrossed to JU751 to remove cgb1007	This study
NIC2091	C. elegans	cgbIR1034	Near isogenic line (QII, JU751>JU1200)	This study
MY16	C. elegans		wild isolate	C. elegans Natural Diversity Resource (https://elegansvariation.org)70
