# Supplementary material for: Higher-order epistasis shapes natural variation in germ stem cell niche activity
Source: Nat Commun. 2023 May 17;14:2824. doi: 10.1038/s41467-023-38527-0 (PMC10192456; doi:10.1038/s41467-023-38527-0)
Supplement: Supplementary file 7 — Source Data [file 41467_2023_38527_MOESM7_ESM.xlsx]

## Sheet: Source Data Legend
Source Data Legends
File Name: Source Data.xlsx (sheet Fig1c)
Description: Data used to determine the relationship between progenitor zone size (PZSize_um^2) and progenitor cell number (Cells—hand-counted from Z-stacks). Stages are abbreviated as follows: 24 hours post L4 (L4+24), 24 hours post young adult (YA+24).
File Name: Source Data.xlsx (sheet Fig1d)
Description: Young adult (1-10 eggs in utero) progenitor zone size (PZSize_um^2) was calculated from PZ area measured in pixels (PZArea_pixels) among select wild isolates (0.1008 mm2/pixel).
File Name: Source Data.xlsx (sheet Fig2a)
Description: Progenitor zone cell number (hand-counted from Z-stacks) in JU1200 and JU751 at mid L4 (mL4), young adult (YA), 24 hours post mid L4 (mL4+24), and 24 hours post young adult (YA+24).
File Name: Source Data.xlsx (sheet Fig2b)
Description: Number of EdU+ cells (EdU_Cells—hand-counted from Z-stacks) in the progenitor zones of JU1200 and JU751 at mid L4 (mL4).
File Name: Source Data.xlsx (sheet Fig3a_corr_factor)
Description: Raw QTL mapping data—progenitor zone area in pixels (PZArea_pixels)—was corrected for block effects in preparation for mapping. Correction factors (Corr_factor) were derived from the least square means of the model in Supplementary Note 5. Progenitor zone area was divided by the correction factor for each block to produce the corrected data (Corr_PZArea) in pixels. QTL mapping was pe…
File Name: Source Data.xlsx (sheet Fig3a_mapping)
Description: Data frame used as input for QTL mapping in R/qtl.
File Name: Source Data.xlsx (sheet Fig4c)
Description: Young adult (1-10 eggs in utero) progenitor zone size (PZSize_um^2) in JU1200 NILs from 9 pooled experiments. PZ size was calculated from PZ area measured in pixels (PZArea_pixels) among select wild isolates (0.0504 mm2/pixel).
File Name: Source Data.xlsx (sheet Fig4d)
Description: Young adult (1-10 eggs in utero) progenitor zone size (PZSize_um^2) in JU1200 NILs from a single representative experiment of nine. PZ size was calculated from PZ area measured in pixels (PZArea_pixels) among select wild isolates (0.1008 mm2/pixel).
File Name: Source Data.xlsx (sheet Fig5b)
Description: Young adult (1-10 eggs in utero) progenitor zone size among parental (JU1200, JU751) and CRISPR-derived reciprocal allelic replacement lines containing lag-2p(cgb1008) and lag-2(cgb1007) in the non-native backgrounds. Progenitor zone area was measured in pixels (PZArea_pixels) and scaled to area in square microns (PZSize_um^2) for graphical presentation (0.0504 mm2/pixel). Includes t…
File Name: Source Data.xlsx (sheet Fig5d-f)
Description: Number of lag-2 smFISH puncta counted in a distal tip cell from Z-stacks at mid L2 (mL2), early L3 (eL3), and mid L4 (mL4) in JU1200 and JU751.
File Name: Source Data.xlsx (sheet Fig6)
Description: Young adult (1-10 eggs in utero) progenitor zone size among parental (JU1200, JU751) lines, CRISPR derived reciprocal allelic replacement lines, and near isogenic lines. Progenitor zone area was measured in pixels (PZArea_pixels) and scaled to area in square microns (PZSize_um^2) for graphical presentation (0.0504 mm2/pixel). Includes the genotypes of the genetic background, central …
File Name: Source Data.xlsx (sheet SuppFig4)
Description: Number of lag-2 smFISH puncta counted in a distal tip cell from Z-stacks at young adult (YA, 1-10 eggs in utero) in JU1200 and JU751.
File Name: Source Data.xlsx (sheet chrIIQTL variants)
Description: A table listing all known SNPs and short variants between JU1200 and JU751 within the reduced 2.04 Mb chromosome II QTL interval. Data was collected from CeNDR.
File Name: Source Data.xlsx (sheet chrVQTL variants)
Description: A table listing all known SNPs and short variants between JU1200 and JU751 within the 2.4 Mb chromosome V QTL interval. Data was collected from CeNDR.
File Name: Source Data.xlsx (sheet INDEL variants in QTL)
Description: A table listing large INDEL variants between JU1200 and JU751 in the reduced 2.04 Mb chromosome II QTL interval and the 2.4 Mb chromosome V QTL interval. Data was collected from CeNDR.

## Sheet: Fig1c
Strain	Stage	PZSize_um^2	Cells
JU751	ya+24	2894.07	157.143
JU751	ya+24	2352.47	135.714
JU751	ya+24	1846.56	115.476
JU751	ya+24	2416.98	122.619
JU751	ya+24	1821.36	115.476
JU751	ya+24	2429.88	157.143
JU751	ya+24	3010.19	167.857
JU751	ya+24	2869.37	154.762
JU751	ya+24	2611.43	129.762
JU751	ya+24	3272.77	211.905
JU751	ya+24	2659.61	150
JU751	ya+24	3266.12	230.952
JU751	ya+24	2849.21	139.286
JU751	ya+24	2851.93	180.952
JU751	ya+24	2980.66	176.19
JU751	ya+24	2676.64	197.619
JU751	ya+24	2072.85	132.143
JU751	ya+24	1778.92	127.381
JU751	ya+24	3205.74	209.524
JU751	ya+24	1979.41	115.476
JU751	ya+24	2449.44	188.095
JU751	ya+24	2623.82	171.429
JU751	ya+24	2055.11	152.381
JU751	ya+24	3081.76	217.857
JU751	ya+24	2627.76	146.429
JU751	ya+24	2593.58	144.048
JU751	ya+24	1510.49	111.905
JU751	ya+24	1659.67	125
JU751	ya+24	1699.08	113.095
JU751	ya+24	2178.69	151.19
JU751	L4+24	2456.29	171.429
JU751	L4+24	876.859	52.381
JU751	L4+24	2889.53	160.714
JU751	L4+24	2595	190.476
JU751	L4+24	2872.09	194.048
JU751	L4+24	2780.06	179.762
JU751	L4+24	2791.56	186.905
JU751	L4+24	2234.23	134.524
JU751	L4+24	2671.7	119.048
JU751	L4+24	3498.97	210.714
JU751	L4+24	1909.66	88.0952
JU751	L4+24	2145.43	148.81
JU751	L4+24	1722.47	132.143
JU751	L4+24	1925.38	122.619
JU751	L4+24	2917.15	163.095
JU751	L4+24	3233.36	207.143
JU751	L4+24	1926.49	172.619
JU751	L4+24	2403.78	188.095
JU751	L4+24	2603.06	164.286
JU751	L4+24	2841.15	220.238
JU751	L4+24	2684.1	194.048
JU751	L4+24	2726.44	182.143
JU751	L4+24	2487.54	180.952
JU751	L4+24	2740.55	176.19
JU751	L4+24	3181.65	228.571
JU751	L4+24	1998.56	96.4286
JU751	L4+24	3320.25	183.333
JU751	L4+24	3274.29	228.571
JU751	L4+24	2207.02	153.571
JU751	L4+24	2735.41	155.952
JU751	L4+24	3006.56	225
JU751	L4+24	3362.49	196.429
JU1200	L4+24	3445.14	235.714
JU1200	L4+24	2691.46	189.286
JU1200	L4+24	4166.37	236.905
JU1200	L4+24	2773.31	190.476
JU1200	L4+24	3278.22	235.714
JU1200	L4+24	3318.84	290.476
JU1200	L4+24	3363.39	263.095
JU1200	L4+24	3586.97	266.667
JU1200	L4+24	3900.56	301.19
JU1200	L4+24	3043.35	238.095
JU1200	L4+24	2371.82	171.429
JU1200	L4+24	2408.11	195.238
JU1200	L4+24	3031.56	232.143
JU1200	L4+24	2430.19	186.905
JU1200	L4+24	3568.82	264.286
JU1200	L4+24	1916.71	138.095
JU1200	L4+24	3360.87	233.333
JU1200	L4+24	3112.7	232.143
JU1200	L4+24	3130.75	227.381
JU1200	L4+24	3416.82	233.333
JU1200	L4+24	4115.76	286.905
JU1200	L4+24	4284.5	271.429
JU1200	L4+24	3099.1	223.81
JU1200	L4+24	3312.59	222.619
JU1200	L4+24	4533.88	271.429

## Sheet: Fig1d
Exp	Species	Strain	PZArea_pixels	um_per_pixel	PZSize_um^2
1	briggsae	AF16	24435	0.1008	2463.05
1	briggsae	AF16	34143	0.1008	3441.61
1	briggsae	AF16	30459	0.1008	3070.27
1	briggsae	AF16	40800	0.1008	4112.64
1	briggsae	AF16	25642	0.1008	2584.71
1	briggsae	AF16	31659	0.1008	3191.23
1	briggsae	AF16	43627	0.1008	4397.6
1	briggsae	AF16	36689	0.1008	3698.25
1	briggsae	AF16	25279	0.1008	2548.12
1	briggsae	AF16	23253	0.1008	2343.9
1	briggsae	AF16	28601	0.1008	2882.98
1	briggsae	AF16	43804	0.1008	4415.44
1	briggsae	AF16	28478	0.1008	2870.58
1	briggsae	AF16	35579	0.1008	3586.36
1	briggsae	AF16	29920	0.1008	3015.94
1	briggsae	AF16	37016	0.1008	3731.21
1	briggsae	AF16	34196	0.1008	3446.96
1	briggsae	AF16	30893	0.1008	3114.01
1	briggsae	AF16	36016	0.1008	3630.41
1	briggsae	AF16	41986	0.1008	4232.19
1	briggsae	AF16	35911	0.1008	3619.83
1	briggsae	AF16	32228	0.1008	3248.58
1	briggsae	AF16	33548	0.1008	3381.64
1	briggsae	AF16	39435	0.1008	3975.05
1	briggsae	AF16	36335	0.1008	3662.57
1	briggsae	AF16	28941	0.1008	2917.25
1	briggsae	AF16	25738	0.1008	2594.39
1	briggsae	AF16	32593	0.1008	3285.37
1	briggsae	AF16	37034	0.1008	3733.03
1	briggsae	AF16	35423	0.1008	3570.64
1	briggsae	AF16	30241	0.1008	3048.29
1	briggsae	AF16	27080	0.1008	2729.66
1	briggsae	AF16	35085	0.1008	3536.57
1	briggsae	AF16	35537	0.1008	3582.13
1	briggsae	AF16	33630	0.1008	3389.9
1	briggsae	AF16	31498	0.1008	3175
1	briggsae	AF16	36415	0.1008	3670.63
1	briggsae	AF16	36136	0.1008	3642.51
1	briggsae	AF16	40239	0.1008	4056.09
1	briggsae	AF16	37411	0.1008	3771.03
1	briggsae	AF16	36803	0.1008	3709.74
1	briggsae	AF16	37258	0.1008	3755.61
1	briggsae	AF16	33324	0.1008	3359.06
1	briggsae	AF16	35647	0.1008	3593.22
1	briggsae	AF16	35209	0.1008	3549.07
1	briggsae	AF16	38764	0.1008	3907.41
1	briggsae	AF16	31846	0.1008	3210.08
1	briggsae	AF16	30032	0.1008	3027.23
1	briggsae	AF16	40590	0.1008	4091.47
1	briggsae	AF16	28586	0.1008	2881.47
1	elegans	CB4856	32491	0.1008	3275.09
1	elegans	CB4856	27721	0.1008	2794.28
1	elegans	CB4856	25619	0.1008	2582.4
1	elegans	CB4856	32934	0.1008	3319.75
1	elegans	CB4856	33717	0.1008	3398.67
1	elegans	CB4856	19852	0.1008	2001.08
1	elegans	CB4856	22824	0.1008	2300.66
1	elegans	CB4856	26384	0.1008	2659.51
1	elegans	CB4856	30055	0.1008	3029.54
1	elegans	CB4856	27023	0.1008	2723.92
1	elegans	CB4856	23881	0.1008	2407.2
1	elegans	CB4856	29149	0.1008	2938.22
1	elegans	CB4856	21841	0.1008	2201.57
1	elegans	CB4856	30382	0.1008	3062.51
1	elegans	CB4856	29945	0.1008	3018.46
1	elegans	CB4856	33631	0.1008	3390
1	elegans	CB4856	30773	0.1008	3101.92
1	elegans	CB4856	21908	0.1008	2208.33
1	elegans	CB4856	25906	0.1008	2611.32
1	elegans	CB4856	34956	0.1008	3523.56
1	elegans	CB4856	34297	0.1008	3457.14
1	elegans	CB4856	26514	0.1008	2672.61
1	elegans	CB4856	34979	0.1008	3525.88
1	elegans	CB4856	36225	0.1008	3651.48
1	elegans	CB4856	26640	0.1008	2685.31
1	elegans	CB4856	28957	0.1008	2918.87
1	elegans	CB4856	22314	0.1008	2249.25
1	elegans	CB4856	34358	0.1008	3463.29
1	elegans	CB4856	36168	0.1008	3645.73
1	elegans	CB4856	26736	0.1008	2694.99
1	elegans	CB4856	28057	0.1008	2828.15
1	elegans	CB4856	23764	0.1008	2395.41
1	elegans	CB4856	27977	0.1008	2820.08
1	elegans	CB4856	34219	0.1008	3449.28
1	elegans	CB4856	29954	0.1008	3019.36
1	elegans	CB4856	27057	0.1008	2727.35
1	elegans	CB4856	31264	0.1008	3151.41
1	elegans	CB4856	21897	0.1008	2207.22
1	elegans	CB4856	36150	0.1008	3643.92
1	elegans	CB4856	35419	0.1008	3570.24
1	elegans	CB4856	26484	0.1008	2669.59
1	elegans	CB4856	31066	0.1008	3131.45
1	elegans	CB4856	25912	0.1008	2611.93
1	elegans	CB4856	21090	0.1008	2125.87
1	elegans	CB4856	37563	0.1008	3786.35
1	elegans	CB4856	35384	0.1008	3566.71
1	elegans	CB4856	29630	0.1008	2986.7
1	elegans	CB4856	24327	0.1008	2452.16
1	elegans	CB4856	31426	0.1008	3167.74
1	elegans	CB4856	28976	0.1008	2920.78
1	briggsae	HK104	29485	0.1008	2972.09
1	briggsae	HK104	42592	0.1008	4293.27
1	briggsae	HK104	43144	0.1008	4348.92
1	briggsae	HK104	33922	0.1008	3419.34
1	briggsae	HK104	39207	0.1008	3952.07
1	briggsae	HK104	31290	0.1008	3154.03
1	briggsae	HK104	18406	0.1008	1855.32
1	briggsae	HK104	30113	0.1008	3035.39
1	briggsae	HK104	25520	0.1008	2572.42
1	briggsae	HK104	31113	0.1008	3136.19
1	briggsae	HK104	31060	0.1008	3130.85
1	briggsae	HK104	27185	0.1008	2740.25
1	briggsae	HK104	21211	0.1008	2138.07
1	briggsae	HK104	30814	0.1008	3106.05
1	briggsae	HK104	30861	0.1008	3110.79
1	briggsae	HK104	26470	0.1008	2668.18
1	briggsae	HK104	27404	0.1008	2762.32
1	briggsae	HK104	27629	0.1008	2785
1	briggsae	HK104	23240	0.1008	2342.59
1	briggsae	HK104	23982	0.1008	2417.39
1	briggsae	HK104	40459	0.1008	4078.27
1	briggsae	HK104	26533	0.1008	2674.53
1	briggsae	HK104	30677	0.1008	3092.24
1	briggsae	HK104	26586	0.1008	2679.87
1	briggsae	HK104	25996	0.1008	2620.4
1	briggsae	HK104	37380	0.1008	3767.9
1	briggsae	HK104	32528	0.1008	3278.82
1	briggsae	HK104	25422	0.1008	2562.54
1	briggsae	HK104	25307	0.1008	2550.95
1	briggsae	HK104	35116	0.1008	3539.69
1	briggsae	HK104	30063	0.1008	3030.35
1	briggsae	HK104	22544	0.1008	2272.44
1	briggsae	HK104	32339	0.1008	3259.77
1	briggsae	HK104	29348	0.1008	2958.28
1	briggsae	HK104	28367	0.1008	2859.39
1	briggsae	HK104	29821	0.1008	3005.96
1	briggsae	HK104	29666	0.1008	2990.33
1	briggsae	HK104	39842	0.1008	4016.07
1	briggsae	HK104	29618	0.1008	2985.49
1	briggsae	HK104	36045	0.1008	3633.34
1	briggsae	HK104	25412	0.1008	2561.53
1	briggsae	HK104	40117	0.1008	4043.79
1	briggsae	HK104	31329	0.1008	3157.96
1	briggsae	HK104	30665	0.1008	3091.03
1	briggsae	HK104	33301	0.1008	3356.74
1	briggsae	HK104	36186	0.1008	3647.55
1	briggsae	HK104	32998	0.1008	3326.2
1	briggsae	HK104	35798	0.1008	3608.44
1	briggsae	HK104	26939	0.1008	2715.45
1	briggsae	HK104	21647	0.1008	2182.02
1	elegans	JU1200	48560	0.1008	4894.85
1	elegans	JU1200	52315	0.1008	5273.35
1	elegans	JU1200	38884	0.1008	3919.51
1	elegans	JU1200	34648	0.1008	3492.52
1	elegans	JU1200	47485	0.1008	4786.49
1	elegans	JU1200	46501	0.1008	4687.3
1	elegans	JU1200	58610	0.1008	5907.89
1	elegans	JU1200	54834	0.1008	5527.27
1	elegans	JU1200	41014	0.1008	4134.21
1	elegans	JU1200	37406	0.1008	3770.52
1	elegans	JU1200	45248	0.1008	4561
1	elegans	JU1200	36367	0.1008	3665.79
1	elegans	JU1200	45869	0.1008	4623.6
1	elegans	JU1200	45672	0.1008	4603.74
1	elegans	JU1200	47257	0.1008	4763.51
1	elegans	JU1200	44003	0.1008	4435.5
1	elegans	JU1200	54183	0.1008	5461.65
1	elegans	JU1200	49224	0.1008	4961.78
1	elegans	JU1200	51146	0.1008	5155.52
1	elegans	JU1200	46525	0.1008	4689.72
1	elegans	JU1200	49717	0.1008	5011.47
1	elegans	JU1200	35640	0.1008	3592.51
1	elegans	JU1200	35941	0.1008	3622.85
1	elegans	JU1200	41542	0.1008	4187.43
1	elegans	JU1200	60048	0.1008	6052.84
1	elegans	JU1200	44642	0.1008	4499.91
1	elegans	JU1200	53506	0.1008	5393.4
1	elegans	JU1200	56211	0.1008	5666.07
1	elegans	JU1200	38789	0.1008	3909.93
1	elegans	JU1200	41882	0.1008	4221.71
1	elegans	JU1200	55186	0.1008	5562.75
1	elegans	JU1200	45593	0.1008	4595.77
1	elegans	JU1200	49209	0.1008	4960.27
1	elegans	JU1200	45740	0.1008	4610.59
1	elegans	JU1200	50482	0.1008	5088.59
1	elegans	JU1200	49166	0.1008	4955.93
1	elegans	JU1200	34001	0.1008	3427.3
1	elegans	JU1200	42709	0.1008	4305.07
1	elegans	JU1200	41240	0.1008	4156.99
1	elegans	JU1200	36381	0.1008	3667.2
1	elegans	JU1200	50204	0.1008	5060.56
1	elegans	JU1200	38865	0.1008	3917.59
1	elegans	JU1200	48525	0.1008	4891.32
1	elegans	JU1200	26823	0.1008	2703.76
1	elegans	JU1200	55190	0.1008	5563.15
1	elegans	JU1200	46659	0.1008	4703.23
1	elegans	JU1200	45891	0.1008	4625.81
1	elegans	JU1200	62449	0.1008	6294.86
1	elegans	JU1200	40022	0.1008	4034.22
1	elegans	JU1200	49876	0.1008	5027.5
1	elegans	JU751	27524	0.1008	2774.42
1	elegans	JU751	47550	0.1008	4793.04
1	elegans	JU751	33754	0.1008	3402.4
1	elegans	JU751	40115	0.1008	4043.59
1	elegans	JU751	30586	0.1008	3083.07
1	elegans	JU751	32840	0.1008	3310.27
1	elegans	JU751	34016	0.1008	3428.81
1	elegans	JU751	35662	0.1008	3594.73
1	elegans	JU751	38327	0.1008	3863.36
1	elegans	JU751	35895	0.1008	3618.22
1	elegans	JU751	37034	0.1008	3733.03
1	elegans	JU751	33914	0.1008	3418.53
1	elegans	JU751	42654	0.1008	4299.52
1	elegans	JU751	28946	0.1008	2917.76
1	elegans	JU751	31384	0.1008	3163.51
1	elegans	JU751	35149	0.1008	3543.02
1	elegans	JU751	30345	0.1008	3058.78
1	elegans	JU751	34204	0.1008	3447.76
1	elegans	JU751	39524	0.1008	3984.02
1	elegans	JU751	25281	0.1008	2548.32
1	elegans	JU751	38319	0.1008	3862.56
1	elegans	JU751	39890	0.1008	4020.91
1	elegans	JU751	39499	0.1008	3981.5
1	elegans	JU751	31835	0.1008	3208.97
1	elegans	JU751	32328	0.1008	3258.66
1	elegans	JU751	29561	0.1008	2979.75
1	elegans	JU751	37274	0.1008	3757.22
1	elegans	JU751	34940	0.1008	3521.95
1	elegans	JU751	39689	0.1008	4000.65
1	elegans	JU751	34183	0.1008	3445.65
1	elegans	JU751	46587	0.1008	4695.97
1	elegans	JU751	35598	0.1008	3588.28
1	elegans	JU751	29262	0.1008	2949.61
1	elegans	JU751	35468	0.1008	3575.17
1	elegans	JU751	38181	0.1008	3848.64
1	elegans	JU751	29604	0.1008	2984.08
1	elegans	JU751	33996	0.1008	3426.8
1	elegans	JU751	31663	0.1008	3191.63
1	elegans	JU751	40729	0.1008	4105.48
1	elegans	JU751	44984	0.1008	4534.39
1	elegans	JU751	35687	0.1008	3597.25
1	elegans	JU751	30381	0.1008	3062.4
1	elegans	JU751	27359	0.1008	2757.79
1	elegans	JU751	28963	0.1008	2919.47
1	elegans	JU751	27999	0.1008	2822.3
1	elegans	JU751	36345	0.1008	3663.58
1	elegans	JU751	46476	0.1008	4684.78
1	elegans	JU751	42549	0.1008	4288.94
1	elegans	JU751	33168	0.1008	3343.33
1	elegans	JU751	33581	0.1008	3384.96
1	elegans	N2	32838	0.1008	3310.07
1	elegans	N2	38343	0.1008	3864.97
1	elegans	N2	42768	0.1008	4311.01
1	elegans	N2	37875	0.1008	3817.8
1	elegans	N2	38951	0.1008	3926.26
1	elegans	N2	37596	0.1008	3789.68
1	elegans	N2	41800	0.1008	4213.44
1	elegans	N2	39695	0.1008	4001.26
1	elegans	N2	50382	0.1008	5078.51
1	elegans	N2	48748	0.1008	4913.8
1	elegans	N2	33383	0.1008	3365.01
1	elegans	N2	33884	0.1008	3415.51
1	elegans	N2	41235	0.1008	4156.49
1	elegans	N2	25384	0.1008	2558.71
1	elegans	N2	41310	0.1008	4164.05
1	elegans	N2	35184	0.1008	3546.55
1	elegans	N2	39554	0.1008	3987.04
1	elegans	N2	34577	0.1008	3485.36
1	elegans	N2	28145	0.1008	2837.02
1	elegans	N2	43678	0.1008	4402.74
1	elegans	N2	30530	0.1008	3077.42
1	elegans	N2	33765	0.1008	3403.51
1	elegans	N2	42622	0.1008	4296.3
1	elegans	N2	31112	0.1008	3136.09
1	elegans	N2	30744	0.1008	3099
1	elegans	N2	35451	0.1008	3573.46
1	elegans	N2	42401	0.1008	4274.02
1	elegans	N2	27752	0.1008	2797.4
1	elegans	N2	47127	0.1008	4750.4
1	elegans	N2	37735	0.1008	3803.69
1	elegans	N2	34916	0.1008	3519.53
1	elegans	N2	47447	0.1008	4782.66
1	elegans	N2	38301	0.1008	3860.74
1	elegans	N2	29443	0.1008	2967.85
1	elegans	N2	31681	0.1008	3193.44
1	elegans	N2	45719	0.1008	4608.48
1	elegans	N2	35264	0.1008	3554.61
1	elegans	N2	43563	0.1008	4391.15
1	elegans	N2	32216	0.1008	3247.37
1	elegans	N2	48040	0.1008	4842.43
1	elegans	N2	42286	0.1008	4262.43
1	elegans	N2	34962	0.1008	3524.17
1	elegans	N2	39734	0.1008	4005.19
1	elegans	N2	35469	0.1008	3575.28
1	elegans	N2	26374	0.1008	2658.5
1	elegans	N2	34944	0.1008	3522.36
1	elegans	N2	37814	0.1008	3811.65
1	elegans	N2	34075	0.1008	3434.76
1	elegans	N2	35240	0.1008	3552.19
1	elegans	N2	43418	0.1008	4376.53
2	elegans	CX11262	32090	0.1008	3234.67
2	elegans	CX11262	33989	0.1008	3426.09
2	elegans	CX11262	44194	0.1008	4454.76
2	elegans	CX11262	37769	0.1008	3807.12
2	elegans	CX11262	28637	0.1008	2886.61
2	elegans	CX11262	42287	0.1008	4262.53
2	elegans	CX11262	29912	0.1008	3015.13
2	elegans	CX11262	19565	0.1008	1972.15
2	elegans	CX11262	37903	0.1008	3820.62
2	elegans	CX11262	32074	0.1008	3233.06
2	elegans	CX11262	31199	0.1008	3144.86
2	elegans	CX11262	39664	0.1008	3998.13
2	elegans	CX11262	41498	0.1008	4183
2	elegans	CX11262	34598	0.1008	3487.48
2	elegans	CX11262	35470	0.1008	3575.38
2	elegans	CX11262	29283	0.1008	2951.73
2	elegans	CX11262	32914	0.1008	3317.73
2	elegans	CX11262	35481	0.1008	3576.48
2	elegans	CX11262	35020	0.1008	3530.02
2	elegans	CX11262	42631	0.1008	4297.2
2	elegans	CX11262	30212	0.1008	3045.37
2	elegans	CX11262	31102	0.1008	3135.08
2	elegans	CX11262	31451	0.1008	3170.26
2	elegans	CX11262	30035	0.1008	3027.53
2	elegans	CX11262	31633	0.1008	3188.61
2	elegans	CX11262	28800	0.1008	2903.04
2	elegans	CX11262	29064	0.1008	2929.65
2	elegans	CX11262	31273	0.1008	3152.32
2	elegans	CX11262	33227	0.1008	3349.28
2	elegans	CX11262	32239	0.1008	3249.69
2	elegans	CX11262	34378	0.1008	3465.3
2	elegans	CX11262	32136	0.1008	3239.31
2	elegans	CX11262	37940	0.1008	3824.35
2	elegans	CX11262	27959	0.1008	2818.27
2	elegans	CX11262	33730	0.1008	3399.98
2	elegans	CX11262	26466	0.1008	2667.77
2	elegans	CX11262	27477	0.1008	2769.68
2	elegans	CX11262	34861	0.1008	3513.99
2	elegans	CX11262	29794	0.1008	3003.24
2	elegans	CX11262	29919	0.1008	3015.84
2	elegans	CX11262	34717	0.1008	3499.47
2	elegans	CX11262	31284	0.1008	3153.43
2	elegans	CX11262	37024	0.1008	3732.02
2	elegans	CX11262	25263	0.1008	2546.51
2	elegans	CX11262	28326	0.1008	2855.26
2	elegans	CX11262	33106	0.1008	3337.08
2	elegans	CX11262	31802	0.1008	3205.64
2	elegans	CX11262	30980	0.1008	3122.78
2	elegans	CX11262	27812	0.1008	2803.45
2	elegans	CX11262	31994	0.1008	3225
2	elegans	CX11262	35846	0.1008	3613.28
2	elegans	CX11262	36570	0.1008	3686.26
2	elegans	CX11262	27962	0.1008	2818.57
2	elegans	CX11262	34360	0.1008	3463.49
2	elegans	CX11262	29264	0.1008	2949.81
2	elegans	CX11262	40251	0.1008	4057.3
2	elegans	CX11262	29203	0.1008	2943.66
2	elegans	CX11262	34625	0.1008	3490.2
2	elegans	CX11262	24088	0.1008	2428.07
2	elegans	CX11262	37977	0.1008	3828.08
2	elegans	CX11262	32544	0.1008	3280.44
2	elegans	CX11262	27818	0.1008	2804.05
2	elegans	CX11262	33272	0.1008	3353.82
2	elegans	CX11262	33952	0.1008	3422.36
2	elegans	CX11262	33226	0.1008	3349.18
2	elegans	CX11262	27137	0.1008	2735.41
2	elegans	CX11262	35177	0.1008	3545.84
2	elegans	CX11262	28490	0.1008	2871.79
2	elegans	CX11262	30811	0.1008	3105.75
2	elegans	CX11262	26357	0.1008	2656.79
2	elegans	CX11262	27479	0.1008	2769.88
2	elegans	CX11262	25842	0.1008	2604.87
2	elegans	CX11262	27286	0.1008	2750.43
2	elegans	CX11262	30154	0.1008	3039.52
2	elegans	CX11262	35503	0.1008	3578.7
2	elegans	CX11262	33223	0.1008	3348.88
2	elegans	CX11262	35024	0.1008	3530.42
2	elegans	CX11262	39601	0.1008	3991.78
2	elegans	CX11262	28547	0.1008	2877.54
2	elegans	CX11262	36734	0.1008	3702.79
2	elegans	CX11262	30841	0.1008	3108.77
2	elegans	CX11262	39592	0.1008	3990.87
2	elegans	CX11262	29635	0.1008	2987.21
2	elegans	CX11262	24942	0.1008	2514.15
2	elegans	CX11262	27422	0.1008	2764.14
2	elegans	CX11262	29786	0.1008	3002.43
2	elegans	CX11262	28565	0.1008	2879.35
2	elegans	CX11262	26610	0.1008	2682.29
2	elegans	CX11262	30811	0.1008	3105.75
2	elegans	CX11262	31071	0.1008	3131.96
2	elegans	CX11262	29961	0.1008	3020.07
2	elegans	CX11262	32723	0.1008	3298.48
2	elegans	CX11262	23850	0.1008	2404.08
2	elegans	CX11262	25801	0.1008	2600.74
2	elegans	CX11262	26206	0.1008	2641.56
2	elegans	CX11262	28764	0.1008	2899.41
2	elegans	CX11262	28398	0.1008	2862.52
2	elegans	CX11262	36383	0.1008	3667.41
2	elegans	CX11262	38064	0.1008	3836.85
2	elegans	CX11262	21585	0.1008	2175.77
2	elegans	CX11262	22587	0.1008	2276.77
2	elegans	CX11262	24482	0.1008	2467.79
2	elegans	CX11262	32181	0.1008	3243.84
2	elegans	CX11262	31738	0.1008	3199.19
2	elegans	CX11262	24302	0.1008	2449.64
2	elegans	CX11262	34794	0.1008	3507.24
2	elegans	CX11262	28987	0.1008	2921.89
2	elegans	CX11262	37136	0.1008	3743.31
2	elegans	CX11262	30055	0.1008	3029.54
2	elegans	CX11262	30950	0.1008	3119.76
2	elegans	CX11262	27634	0.1008	2785.51
2	elegans	CX11262	32746	0.1008	3300.8
2	elegans	CX11262	35947	0.1008	3623.46
2	elegans	CX11262	29758	0.1008	2999.61
2	elegans	CX11262	31367	0.1008	3161.79
2	elegans	CX11262	29748	0.1008	2998.6
2	elegans	CX11262	27854	0.1008	2807.68
2	elegans	CX11262	35071	0.1008	3535.16
2	elegans	CX11262	36355	0.1008	3664.58
2	elegans	CX11262	21377	0.1008	2154.8
2	elegans	CX11262	29066	0.1008	2929.85
2	elegans	JU1200	61657	0.1008	6215.03
2	elegans	JU1200	57400	0.1008	5785.92
2	elegans	JU1200	55324	0.1008	5576.66
2	elegans	JU1200	46672	0.1008	4704.54
2	elegans	JU1200	57095	0.1008	5755.18
2	elegans	JU1200	46295	0.1008	4666.54
2	elegans	JU1200	52077	0.1008	5249.36
2	elegans	JU1200	67533	0.1008	6807.33
2	elegans	JU1200	51497	0.1008	5190.9
2	elegans	JU1200	45296	0.1008	4565.84
2	elegans	JU1200	46120	0.1008	4648.9
2	elegans	JU1200	46938	0.1008	4731.35
2	elegans	JU1200	32116	0.1008	3237.29
2	elegans	JU1200	38679	0.1008	3898.84
2	elegans	JU1200	51254	0.1008	5166.4
2	elegans	JU1200	44372	0.1008	4472.7
2	elegans	JU1200	56687	0.1008	5714.05
2	elegans	JU1200	47133	0.1008	4751.01
2	elegans	JU1200	53119	0.1008	5354.4
2	elegans	JU1200	62640	0.1008	6314.11
2	elegans	JU1200	46483	0.1008	4685.49
2	elegans	JU1200	43120	0.1008	4346.5
2	elegans	JU1200	56608	0.1008	5706.09
2	elegans	JU1200	48455	0.1008	4884.26
2	elegans	JU1200	47409	0.1008	4778.83
2	elegans	JU1200	55116	0.1008	5555.69
2	elegans	JU1200	46270	0.1008	4664.02
2	elegans	JU1200	55134	0.1008	5557.51
2	elegans	JU1200	48044	0.1008	4842.84
2	elegans	JU1200	39997	0.1008	4031.7
2	elegans	JU1200	41094	0.1008	4142.28
2	elegans	JU1200	40244	0.1008	4056.6
2	elegans	JU1200	46696	0.1008	4706.96
2	elegans	JU1200	47717	0.1008	4809.87
2	elegans	JU1200	48620	0.1008	4900.9
2	elegans	JU1200	37742	0.1008	3804.39
2	elegans	JU1200	49368	0.1008	4976.29
2	elegans	JU1200	46273	0.1008	4664.32
2	elegans	JU1200	40531	0.1008	4085.52
2	elegans	JU1200	41658	0.1008	4199.13
2	elegans	JU1200	38373	0.1008	3868
2	elegans	JU1200	43795	0.1008	4414.54
2	elegans	JU1200	46242	0.1008	4661.19
2	elegans	JU1200	48909	0.1008	4930.03
2	elegans	JU1200	50209	0.1008	5061.07
2	elegans	JU1200	53176	0.1008	5360.14
2	elegans	JU1200	47021	0.1008	4739.72
2	elegans	JU1200	48283	0.1008	4866.93
2	elegans	JU1200	55617	0.1008	5606.19
2	elegans	JU1200	39008	0.1008	3932.01
2	elegans	JU1200	49968	0.1008	5036.77
2	elegans	JU1200	48618	0.1008	4900.69
2	elegans	JU1200	53728	0.1008	5415.78
2	elegans	JU1200	38148	0.1008	3845.32
2	elegans	JU1200	36484	0.1008	3677.59
2	elegans	JU1200	45552	0.1008	4591.64
2	elegans	JU1200	45409	0.1008	4577.23
2	elegans	JU1200	51657	0.1008	5207.03
2	elegans	JU1200	37312	0.1008	3761.05
2	elegans	JU1200	33988	0.1008	3425.99
2	elegans	JU1200	47082	0.1008	4745.87
2	elegans	JU1200	47845	0.1008	4822.78
2	elegans	JU1200	40107	0.1008	4042.79
2	elegans	JU1200	44723	0.1008	4508.08
2	elegans	JU1200	47190	0.1008	4756.75
2	elegans	JU1200	45031	0.1008	4539.12
2	elegans	JU1200	39904	0.1008	4022.32
2	elegans	JU1200	35359	0.1008	3564.19
2	elegans	JU1200	46400	0.1008	4677.12
2	elegans	JU1200	39927	0.1008	4024.64
2	elegans	JU1200	40023	0.1008	4034.32
2	elegans	JU1200	29685	0.1008	2992.25
2	elegans	JU1200	43110	0.1008	4345.49
2	elegans	JU1200	38739	0.1008	3904.89
2	elegans	JU1200	37478	0.1008	3777.78
2	elegans	JU1200	41932	0.1008	4226.75
2	elegans	JU1200	42781	0.1008	4312.32
2	elegans	JU1200	37947	0.1008	3825.06
2	elegans	JU1200	35743	0.1008	3602.89
2	elegans	JU1200	40815	0.1008	4114.15
2	elegans	JU1200	39622	0.1008	3993.9
2	elegans	JU1200	27206	0.1008	2742.36
2	elegans	JU1200	49878	0.1008	5027.7
2	elegans	JU1200	29895	0.1008	3013.42
2	elegans	JU1200	42684	0.1008	4302.55
2	elegans	JU1200	33333	0.1008	3359.97
2	elegans	JU1200	30331	0.1008	3057.36
2	elegans	JU1200	26319	0.1008	2652.96
2	elegans	JU1200	42835	0.1008	4317.77
2	elegans	JU1200	32011	0.1008	3226.71
2	elegans	JU1200	41190	0.1008	4151.95
2	elegans	JU1200	33665	0.1008	3393.43
2	elegans	JU1200	32440	0.1008	3269.95
2	elegans	JU1200	44776	0.1008	4513.42
2	elegans	JU1200	30164	0.1008	3040.53
2	elegans	JU1200	38044	0.1008	3834.84
2	elegans	JU1200	35716	0.1008	3600.17
2	elegans	JU1200	37030	0.1008	3732.62
2	elegans	JU1200	30951	0.1008	3119.86
2	elegans	JU1200	32004	0.1008	3226
2	elegans	JU1200	31953	0.1008	3220.86
2	elegans	JU1200	35591	0.1008	3587.57
2	elegans	JU1200	30121	0.1008	3036.2
2	elegans	JU1200	38779	0.1008	3908.92
2	elegans	JU1200	34267	0.1008	3454.11
2	elegans	JU1200	36526	0.1008	3681.82
2	elegans	JU1200	36140	0.1008	3642.91
2	elegans	JU1200	32058	0.1008	3231.45
2	elegans	JU1200	33058	0.1008	3332.25
2	elegans	JU1200	38382	0.1008	3868.91
2	elegans	JU1200	40336	0.1008	4065.87
2	elegans	JU1200	34153	0.1008	3442.62
2	elegans	JU1200	37414	0.1008	3771.33
2	elegans	JU1200	26042	0.1008	2625.03
2	elegans	JU1200	39600	0.1008	3991.68
2	elegans	JU1200	38846	0.1008	3915.68
2	elegans	JU1200	33323	0.1008	3358.96
2	elegans	JU1200	29440	0.1008	2967.55
2	elegans	JU1200	40269	0.1008	4059.12
2	elegans	JU1200	32400	0.1008	3265.92
2	elegans	JU1200	34200	0.1008	3447.36
2	elegans	JU1200	33400	0.1008	3366.72
2	elegans	JU1200	37999	0.1008	3830.3
2	elegans	JU1200	27855	0.1008	2807.78
2	elegans	JU1200	29120	0.1008	2935.3
2	elegans	JU1200	35504	0.1008	3578.8
2	elegans	JU1200	37370	0.1008	3766.9
2	elegans	JU1200	31567	0.1008	3181.95
2	elegans	JU1200	33171	0.1008	3343.64
2	elegans	JU1200	30342	0.1008	3058.47
2	elegans	JU1491	37689	0.1008	3799.05
2	elegans	JU1491	38158	0.1008	3846.33
2	elegans	JU1491	24562	0.1008	2475.85
2	elegans	JU1491	39043	0.1008	3935.53
2	elegans	JU1491	35512	0.1008	3579.61
2	elegans	JU1491	47325	0.1008	4770.36
2	elegans	JU1491	29933	0.1008	3017.25
2	elegans	JU1491	39215	0.1008	3952.87
2	elegans	JU1491	40420	0.1008	4074.34
2	elegans	JU1491	35678	0.1008	3596.34
2	elegans	JU1491	37710	0.1008	3801.17
2	elegans	JU1491	28961	0.1008	2919.27
2	elegans	JU1491	41172	0.1008	4150.14
2	elegans	JU1491	37695	0.1008	3799.66
2	elegans	JU1491	33469	0.1008	3373.68
2	elegans	JU1491	29704	0.1008	2994.16
2	elegans	JU1491	37304	0.1008	3760.24
2	elegans	JU1491	42199	0.1008	4253.66
2	elegans	JU1491	40935	0.1008	4126.25
2	elegans	JU1491	37408	0.1008	3770.73
2	elegans	JU1491	25405	0.1008	2560.82
2	elegans	JU1491	34858	0.1008	3513.69
2	elegans	JU1491	45209	0.1008	4557.07
2	elegans	JU1491	31338	0.1008	3158.87
2	elegans	JU1491	48823	0.1008	4921.36
2	elegans	JU1491	30583	0.1008	3082.77
2	elegans	JU1491	44838	0.1008	4519.67
2	elegans	JU1491	31702	0.1008	3195.56
2	elegans	JU1491	44882	0.1008	4524.11
2	elegans	JU1491	40740	0.1008	4106.59
2	elegans	JU1491	24077	0.1008	2426.96
2	elegans	JU1491	34370	0.1008	3464.5
2	elegans	JU1491	33926	0.1008	3419.74
2	elegans	JU1491	46682	0.1008	4705.55
2	elegans	JU1491	29696	0.1008	2993.36
2	elegans	JU1491	31712	0.1008	3196.57
2	elegans	JU1491	32814	0.1008	3307.65
2	elegans	JU1491	39598	0.1008	3991.48
2	elegans	JU1491	37852	0.1008	3815.48
2	elegans	JU1491	33386	0.1008	3365.31
2	elegans	JU1491	39029	0.1008	3934.12
2	elegans	JU1491	35377	0.1008	3566
2	elegans	JU1491	38209	0.1008	3851.47
2	elegans	JU1491	48403	0.1008	4879.02
2	elegans	JU1491	43755	0.1008	4410.5
2	elegans	JU1491	33513	0.1008	3378.11
2	elegans	JU1491	34226	0.1008	3449.98
2	elegans	JU1491	41676	0.1008	4200.94
2	elegans	JU1491	37123	0.1008	3742
2	elegans	JU1491	45720	0.1008	4608.58
2	elegans	JU1491	36366	0.1008	3665.69
2	elegans	JU1491	43190	0.1008	4353.55
2	elegans	JU1491	35134	0.1008	3541.51
2	elegans	JU1491	31860	0.1008	3211.49
2	elegans	JU1491	28466	0.1008	2869.37
2	elegans	JU1491	31193	0.1008	3144.25
2	elegans	JU1491	42717	0.1008	4305.87
2	elegans	JU1491	39107	0.1008	3941.99
2	elegans	JU1491	32198	0.1008	3245.56
2	elegans	JU1491	49689	0.1008	5008.65
2	elegans	JU1491	39502	0.1008	3981.8
2	elegans	JU1491	43270	0.1008	4361.62
2	elegans	JU1491	45808	0.1008	4617.45
2	elegans	JU1491	56514	0.1008	5696.61
2	elegans	JU1491	48386	0.1008	4877.31
2	elegans	JU1491	40433	0.1008	4075.65
2	elegans	JU1491	39716	0.1008	4003.37
2	elegans	JU1491	42114	0.1008	4245.09
2	elegans	JU1491	50086	0.1008	5048.67
2	elegans	JU1491	34885	0.1008	3516.41
2	elegans	JU1491	44817	0.1008	4517.55
2	elegans	JU1491	38380	0.1008	3868.7
2	elegans	JU1491	43220	0.1008	4356.58
2	elegans	JU1491	38827	0.1008	3913.76
2	elegans	JU1491	50054	0.1008	5045.44
2	elegans	JU1491	44450	0.1008	4480.56
2	elegans	JU1491	31681	0.1008	3193.44
2	elegans	JU1491	32664	0.1008	3292.53
2	elegans	JU1491	37637	0.1008	3793.81
2	elegans	JU1491	32450	0.1008	3270.96
2	elegans	JU1491	38988	0.1008	3929.99
2	elegans	JU1491	43575	0.1008	4392.36
2	elegans	JU1491	35844	0.1008	3613.08
2	elegans	JU1491	58113	0.1008	5857.79
2	elegans	JU1491	42600	0.1008	4294.08
2	elegans	JU1491	42694	0.1008	4303.56
2	elegans	JU1491	43390	0.1008	4373.71
2	elegans	JU1491	35344	0.1008	3562.68
2	elegans	JU1491	32816	0.1008	3307.85
2	elegans	JU1491	38451	0.1008	3875.86
2	elegans	JU1491	42011	0.1008	4234.71
2	elegans	JU1491	43279	0.1008	4362.52
2	elegans	JU1491	42484	0.1008	4282.39
2	elegans	JU1491	28659	0.1008	2888.83
2	elegans	JU1491	42396	0.1008	4273.52
2	elegans	JU1491	26570	0.1008	2678.26
2	elegans	JU1491	29510	0.1008	2974.61
2	elegans	JU1491	37816	0.1008	3811.85
2	elegans	JU1491	31936	0.1008	3219.15
2	elegans	JU1491	38140	0.1008	3844.51
2	elegans	JU1491	35481	0.1008	3576.48
2	elegans	JU1491	30456	0.1008	3069.96
2	elegans	JU1491	42017	0.1008	4235.31
2	elegans	JU1491	38512	0.1008	3882.01
2	elegans	JU1491	34760	0.1008	3503.81
2	elegans	JU1491	40738	0.1008	4106.39
2	elegans	JU1491	36659	0.1008	3695.23
2	elegans	JU1491	31961	0.1008	3221.67
2	elegans	JU1491	39493	0.1008	3980.89
2	elegans	JU1491	41230	0.1008	4155.98
2	elegans	JU1491	41731	0.1008	4206.48
2	elegans	JU1491	47328	0.1008	4770.66
2	elegans	JU1491	41106	0.1008	4143.48
2	elegans	JU1491	35271	0.1008	3555.32
2	elegans	JU1491	42736	0.1008	4307.79
2	elegans	JU1491	44424	0.1008	4477.94
2	elegans	JU1491	42951	0.1008	4329.46
2	elegans	JU1491	34605	0.1008	3488.18
2	elegans	JU751	44344	0.1008	4469.88
2	elegans	JU751	35753	0.1008	3603.9
2	elegans	JU751	31348	0.1008	3159.88
2	elegans	JU751	41541	0.1008	4187.33
2	elegans	JU751	27712	0.1008	2793.37
2	elegans	JU751	23696	0.1008	2388.56
2	elegans	JU751	36672	0.1008	3696.54
2	elegans	JU751	35306	0.1008	3558.84
2	elegans	JU751	41249	0.1008	4157.9
2	elegans	JU751	45149	0.1008	4551.02
2	elegans	JU751	26991	0.1008	2720.69
2	elegans	JU751	36514	0.1008	3680.61
2	elegans	JU751	43264	0.1008	4361.01
2	elegans	JU751	37049	0.1008	3734.54
2	elegans	JU751	39963	0.1008	4028.27
2	elegans	JU751	39367	0.1008	3968.19
2	elegans	JU751	31456	0.1008	3170.76
2	elegans	JU751	46402	0.1008	4677.32
2	elegans	JU751	34307	0.1008	3458.15
2	elegans	JU751	44019	0.1008	4437.12
2	elegans	JU751	38738	0.1008	3904.79
2	elegans	JU751	33060	0.1008	3332.45
2	elegans	JU751	33072	0.1008	3333.66
2	elegans	JU751	48432	0.1008	4881.95
2	elegans	JU751	48649	0.1008	4903.82
2	elegans	JU751	29176	0.1008	2940.94
2	elegans	JU751	42775	0.1008	4311.72
2	elegans	JU751	31439	0.1008	3169.05
2	elegans	JU751	42607	0.1008	4294.79
2	elegans	JU751	30603	0.1008	3084.78
2	elegans	JU751	41205	0.1008	4153.46
2	elegans	JU751	32159	0.1008	3241.63
2	elegans	JU751	49539	0.1008	4993.53
2	elegans	JU751	40939	0.1008	4126.65
2	elegans	JU751	40420	0.1008	4074.34
2	elegans	JU751	32654	0.1008	3291.52
2	elegans	JU751	29380	0.1008	2961.5
2	elegans	JU751	39754	0.1008	4007.2
2	elegans	JU751	29122	0.1008	2935.5
2	elegans	JU751	33902	0.1008	3417.32
2	elegans	JU751	31465	0.1008	3171.67
2	elegans	JU751	41629	0.1008	4196.2
2	elegans	JU751	41665	0.1008	4199.83
2	elegans	JU751	43268	0.1008	4361.41
2	elegans	JU751	41927	0.1008	4226.24
2	elegans	JU751	28484	0.1008	2871.19
2	elegans	JU751	40770	0.1008	4109.62
2	elegans	JU751	27510	0.1008	2773.01
2	elegans	JU751	39781	0.1008	4009.92
2	elegans	JU751	31364	0.1008	3161.49
2	elegans	JU751	33491	0.1008	3375.89
2	elegans	JU751	36064	0.1008	3635.25
2	elegans	JU751	37912	0.1008	3821.53
2	elegans	JU751	35705	0.1008	3599.06
2	elegans	JU751	37368	0.1008	3766.69
2	elegans	JU751	40107	0.1008	4042.79
2	elegans	JU751	43845	0.1008	4419.58
2	elegans	JU751	44794	0.1008	4515.24
2	elegans	JU751	46242	0.1008	4661.19
2	elegans	JU751	41907	0.1008	4224.23
2	elegans	JU751	20792	0.1008	2095.83
2	elegans	JU751	37302	0.1008	3760.04
2	elegans	JU751	39491	0.1008	3980.69
2	elegans	JU751	35042	0.1008	3532.23
2	elegans	JU751	30781	0.1008	3102.72
2	elegans	JU751	29883	0.1008	3012.21
2	elegans	JU751	30057	0.1008	3029.75
2	elegans	JU751	25489	0.1008	2569.29
2	elegans	JU751	22904	0.1008	2308.72
2	elegans	JU751	35650	0.1008	3593.52
2	elegans	JU751	25717	0.1008	2592.27
2	elegans	JU751	35399	0.1008	3568.22
2	elegans	JU751	37623	0.1008	3792.4
2	elegans	JU751	26734	0.1008	2694.79
2	elegans	JU751	28511	0.1008	2873.91
2	elegans	JU751	29372	0.1008	2960.7
2	elegans	JU751	36751	0.1008	3704.5
2	elegans	JU751	32395	0.1008	3265.42
2	elegans	JU751	42483	0.1008	4282.29
2	elegans	JU751	37591	0.1008	3789.17
2	elegans	JU751	42906	0.1008	4324.92
2	elegans	JU751	41408	0.1008	4173.93
2	elegans	JU751	28470	0.1008	2869.78
2	elegans	JU751	29410	0.1008	2964.53
2	elegans	JU751	34585	0.1008	3486.17
2	elegans	JU751	30167	0.1008	3040.83
2	elegans	JU751	40335	0.1008	4065.77
2	elegans	JU751	33036	0.1008	3330.03
2	elegans	JU751	35404	0.1008	3568.72
2	elegans	JU751	32603	0.1008	3286.38
2	elegans	JU751	26768	0.1008	2698.21
2	elegans	JU751	31832	0.1008	3208.67
2	elegans	JU751	39132	0.1008	3944.51
2	elegans	JU751	32308	0.1008	3256.65
2	elegans	JU751	20873	0.1008	2104
2	elegans	JU751	33438	0.1008	3370.55
2	elegans	JU751	46399	0.1008	4677.02
2	elegans	JU751	33320	0.1008	3358.66
2	elegans	JU751	41943	0.1008	4227.85
2	elegans	JU751	24432	0.1008	2462.75
2	elegans	JU751	42656	0.1008	4299.72
2	elegans	JU751	27843	0.1008	2806.57
2	elegans	JU751	33565	0.1008	3383.35
2	elegans	JU751	26466	0.1008	2667.77
2	elegans	JU751	35002	0.1008	3528.2
2	elegans	JU751	33593	0.1008	3386.17
2	elegans	JU751	39501	0.1008	3981.7
2	elegans	JU751	31965	0.1008	3222.07
2	elegans	JU751	33697	0.1008	3396.66
2	elegans	JU751	39815	0.1008	4013.35
2	elegans	JU751	29998	0.1008	3023.8
2	elegans	JU751	42993	0.1008	4333.69
2	elegans	JU751	48543	0.1008	4893.13
2	elegans	JU751	26311	0.1008	2652.15
2	elegans	JU751	29976	0.1008	3021.58
2	elegans	JU751	34925	0.1008	3520.44
2	elegans	JU751	27126	0.1008	2734.3
2	elegans	JU751	43016	0.1008	4336.01
2	elegans	JU751	23907	0.1008	2409.83
2	elegans	JU775	30246	0.1008	3048.8
2	elegans	JU775	44226	0.1008	4457.98
2	elegans	JU775	35246	0.1008	3552.8
2	elegans	JU775	34136	0.1008	3440.91
2	elegans	JU775	34707	0.1008	3498.47
2	elegans	JU775	46837	0.1008	4721.17
2	elegans	JU775	46504	0.1008	4687.6
2	elegans	JU775	43023	0.1008	4336.72
2	elegans	JU775	32579	0.1008	3283.96
2	elegans	JU775	30919	0.1008	3116.64
2	elegans	JU775	36288	0.1008	3657.83
2	elegans	JU775	34978	0.1008	3525.78
2	elegans	JU775	34310	0.1008	3458.45
2	elegans	JU775	33624	0.1008	3389.3
2	elegans	JU775	39954	0.1008	4027.36
2	elegans	JU775	35411	0.1008	3569.43
2	elegans	JU775	31498	0.1008	3175
2	elegans	JU775	42804	0.1008	4314.64
2	elegans	JU775	32475	0.1008	3273.48
2	elegans	JU775	32578	0.1008	3283.86
2	elegans	JU775	32012	0.1008	3226.81
2	elegans	JU775	32646	0.1008	3290.72
2	elegans	JU775	32960	0.1008	3322.37
2	elegans	JU775	36651	0.1008	3694.42
2	elegans	JU775	47184	0.1008	4756.15
2	elegans	JU775	48199	0.1008	4858.46
2	elegans	JU775	36262	0.1008	3655.21
2	elegans	JU775	35819	0.1008	3610.56
2	elegans	JU775	30114	0.1008	3035.49
2	elegans	JU775	26719	0.1008	2693.28
2	elegans	JU775	34914	0.1008	3519.33
2	elegans	JU775	35034	0.1008	3531.43
2	elegans	JU775	33852	0.1008	3412.28
2	elegans	JU775	33125	0.1008	3339
2	elegans	JU775	44522	0.1008	4487.82
2	elegans	JU775	29714	0.1008	2995.17
2	elegans	JU775	41980	0.1008	4231.58
2	elegans	JU775	35406	0.1008	3568.92
2	elegans	JU775	38879	0.1008	3919
2	elegans	JU775	29110	0.1008	2934.29
2	elegans	JU775	33732	0.1008	3400.19
2	elegans	JU775	42324	0.1008	4266.26
2	elegans	JU775	34331	0.1008	3460.56
2	elegans	JU775	38356	0.1008	3866.28
2	elegans	JU775	47820	0.1008	4820.26
2	elegans	JU775	38929	0.1008	3924.04
2	elegans	JU775	33350	0.1008	3361.68
2	elegans	JU775	30897	0.1008	3114.42
2	elegans	JU775	42564	0.1008	4290.45
2	elegans	JU775	40583	0.1008	4090.77
2	elegans	JU775	42760	0.1008	4310.21
2	elegans	JU775	35141	0.1008	3542.21
2	elegans	JU775	28391	0.1008	2861.81
2	elegans	JU775	48054	0.1008	4843.84
2	elegans	JU775	46135	0.1008	4650.41
2	elegans	JU775	38318	0.1008	3862.45
2	elegans	JU775	29154	0.1008	2938.72
2	elegans	JU775	34099	0.1008	3437.18
2	elegans	JU775	29054	0.1008	2928.64
2	elegans	JU775	35005	0.1008	3528.5
2	elegans	JU775	34582	0.1008	3485.87
2	elegans	JU775	39687	0.1008	4000.45
2	elegans	JU775	45437	0.1008	4580.05
2	elegans	JU775	36379	0.1008	3667
2	elegans	JU775	34829	0.1008	3510.76
2	elegans	JU775	42077	0.1008	4241.36
2	elegans	JU775	33727	0.1008	3399.68
2	elegans	JU775	35911	0.1008	3619.83
2	elegans	JU775	46028	0.1008	4639.62
2	elegans	JU775	37175	0.1008	3747.24
2	elegans	JU775	35141	0.1008	3542.21
2	elegans	JU775	38713	0.1008	3902.27
2	elegans	JU775	35209	0.1008	3549.07
2	elegans	JU775	30188	0.1008	3042.95
2	elegans	JU775	44073	0.1008	4442.56
2	elegans	JU775	32723	0.1008	3298.48
2	elegans	JU775	40305	0.1008	4062.74
2	elegans	JU775	40171	0.1008	4049.24
2	elegans	JU775	38838	0.1008	3914.87
2	elegans	JU775	32374	0.1008	3263.3
2	elegans	JU775	38860	0.1008	3917.09
2	elegans	JU775	30231	0.1008	3047.28
2	elegans	JU775	32995	0.1008	3325.9
2	elegans	JU775	33482	0.1008	3374.99
2	elegans	JU775	46039	0.1008	4640.73
2	elegans	JU775	29152	0.1008	2938.52
2	elegans	JU775	40049	0.1008	4036.94
2	elegans	JU775	32005	0.1008	3226.1
2	elegans	JU775	39771	0.1008	4008.92
2	elegans	JU775	43991	0.1008	4434.29
2	elegans	JU775	30287	0.1008	3052.93
2	elegans	JU775	35400	0.1008	3568.32
2	elegans	JU775	27179	0.1008	2739.64
2	elegans	JU775	34107	0.1008	3437.99
2	elegans	JU775	37192	0.1008	3748.95
2	elegans	JU775	29733	0.1008	2997.09
2	elegans	JU775	42184	0.1008	4252.15
2	elegans	JU775	36816	0.1008	3711.05
2	elegans	JU775	28957	0.1008	2918.87
2	elegans	JU775	25029	0.1008	2522.92
2	elegans	JU775	32453	0.1008	3271.26
2	elegans	JU775	28177	0.1008	2840.24
2	elegans	JU775	50884	0.1008	5129.11
2	elegans	JU775	27045	0.1008	2726.14
2	elegans	JU775	32542	0.1008	3280.23
2	elegans	JU775	33162	0.1008	3342.73
2	elegans	JU775	39379	0.1008	3969.4
2	elegans	JU775	39769	0.1008	4008.72
2	elegans	JU775	33531	0.1008	3379.92
2	elegans	JU775	32755	0.1008	3301.7
2	elegans	JU775	39466	0.1008	3978.17
2	elegans	JU775	26860	0.1008	2707.49
2	elegans	JU775	37826	0.1008	3812.86
2	elegans	JU775	38079	0.1008	3838.36
2	elegans	JU775	29049	0.1008	2928.14
2	elegans	JU775	47716	0.1008	4809.77
2	elegans	JU775	30982	0.1008	3122.99
2	elegans	JU775	33331	0.1008	3359.76
2	elegans	JU775	27002	0.1008	2721.8
2	elegans	JU775	40407	0.1008	4073.03
2	elegans	JU775	27877	0.1008	2810
2	elegans	JU775	34396	0.1008	3467.12
2	elegans	JU775	26314	0.1008	2652.45
2	elegans	MY16	34735	0.1008	3501.29
2	elegans	MY16	28972	0.1008	2920.38
2	elegans	MY16	31140	0.1008	3138.91
2	elegans	MY16	28985	0.1008	2921.69
2	elegans	MY16	38860	0.1008	3917.09
2	elegans	MY16	33619	0.1008	3388.8
2	elegans	MY16	29745	0.1008	2998.3
2	elegans	MY16	34067	0.1008	3433.95
2	elegans	MY16	28436	0.1008	2866.35
2	elegans	MY16	31947	0.1008	3220.26
2	elegans	MY16	31940	0.1008	3219.55
2	elegans	MY16	29233	0.1008	2946.69
2	elegans	MY16	29462	0.1008	2969.77
2	elegans	MY16	33496	0.1008	3376.4
2	elegans	MY16	31902	0.1008	3215.72
2	elegans	MY16	35268	0.1008	3555.01
2	elegans	MY16	38710	0.1008	3901.97
2	elegans	MY16	36790	0.1008	3708.43
2	elegans	MY16	32241	0.1008	3249.89
2	elegans	MY16	37055	0.1008	3735.14
2	elegans	MY16	42391	0.1008	4273.01
2	elegans	MY16	33891	0.1008	3416.21
2	elegans	MY16	36284	0.1008	3657.43
2	elegans	MY16	36331	0.1008	3662.16
2	elegans	MY16	33009	0.1008	3327.31
2	elegans	MY16	36239	0.1008	3652.89
2	elegans	MY16	32494	0.1008	3275.4
2	elegans	MY16	33331	0.1008	3359.76
2	elegans	MY16	27971	0.1008	2819.48
2	elegans	MY16	30486	0.1008	3072.99
2	elegans	MY16	34960	0.1008	3523.97
2	elegans	MY16	34697	0.1008	3497.46
2	elegans	MY16	34190	0.1008	3446.35
2	elegans	MY16	29008	0.1008	2924.01
2	elegans	MY16	36363	0.1008	3665.39
2	elegans	MY16	41614	0.1008	4194.69
2	elegans	MY16	39684	0.1008	4000.15
2	elegans	MY16	30054	0.1008	3029.44
2	elegans	MY16	30881	0.1008	3112.8
2	elegans	MY16	32053	0.1008	3230.94
2	elegans	MY16	34215	0.1008	3448.87
2	elegans	MY16	30982	0.1008	3122.99
2	elegans	MY16	24975	0.1008	2517.48
2	elegans	MY16	35396	0.1008	3567.92
2	elegans	MY16	34841	0.1008	3511.97
2	elegans	MY16	37527	0.1008	3782.72
2	elegans	MY16	30712	0.1008	3095.77
2	elegans	MY16	33740	0.1008	3400.99
2	elegans	MY16	27447	0.1008	2766.66
2	elegans	MY16	29077	0.1008	2930.96
2	elegans	MY16	30511	0.1008	3075.51
2	elegans	MY16	27355	0.1008	2757.38
2	elegans	MY16	32600	0.1008	3286.08
2	elegans	MY16	31806	0.1008	3206.04
2	elegans	MY16	34373	0.1008	3464.8
2	elegans	MY16	34297	0.1008	3457.14
2	elegans	MY16	35872	0.1008	3615.9
2	elegans	MY16	30383	0.1008	3062.61
2	elegans	MY16	34754	0.1008	3503.2
2	elegans	MY16	49991	0.1008	5039.09
2	elegans	MY16	39389	0.1008	3970.41
2	elegans	MY16	43173	0.1008	4351.84
2	elegans	MY16	39869	0.1008	4018.8
2	elegans	MY16	28561	0.1008	2878.95
2	elegans	MY16	33223	0.1008	3348.88
2	elegans	MY16	30428	0.1008	3067.14
2	elegans	MY16	45687	0.1008	4605.25
2	elegans	MY16	36506	0.1008	3679.8
2	elegans	MY16	35095	0.1008	3537.58
2	elegans	MY16	46953	0.1008	4732.86
2	elegans	MY16	34386	0.1008	3466.11
2	elegans	MY16	29384	0.1008	2961.91
2	elegans	MY16	38766	0.1008	3907.61
2	elegans	MY16	30579	0.1008	3082.36
2	elegans	MY16	39130	0.1008	3944.3
2	elegans	MY16	35796	0.1008	3608.24
2	elegans	MY16	32331	0.1008	3258.96
2	elegans	MY16	29111	0.1008	2934.39
2	elegans	MY16	37639	0.1008	3794.01
2	elegans	MY16	31837	0.1008	3209.17
2	elegans	MY16	33591	0.1008	3385.97
2	elegans	MY16	42234	0.1008	4257.19
2	elegans	MY16	28825	0.1008	2905.56
2	elegans	MY16	37838	0.1008	3814.07
2	elegans	MY16	41039	0.1008	4136.73
2	elegans	MY16	33715	0.1008	3398.47
2	elegans	MY16	37054	0.1008	3735.04
2	elegans	MY16	38263	0.1008	3856.91
2	elegans	MY16	32283	0.1008	3254.13
2	elegans	MY16	31812	0.1008	3206.65
2	elegans	MY16	44302	0.1008	4465.64
2	elegans	MY16	29056	0.1008	2928.84
2	elegans	MY16	38503	0.1008	3881.1
2	elegans	MY16	39476	0.1008	3979.18
2	elegans	MY16	34094	0.1008	3436.68
2	elegans	MY16	34783	0.1008	3506.13
2	elegans	MY16	33371	0.1008	3363.8
2	elegans	MY16	30524	0.1008	3076.82
2	elegans	MY16	35327	0.1008	3560.96
2	elegans	MY16	28438	0.1008	2866.55
2	elegans	MY16	32242	0.1008	3249.99
2	elegans	MY16	31845	0.1008	3209.98
2	elegans	MY16	30189	0.1008	3043.05
2	elegans	MY16	33676	0.1008	3394.54
2	elegans	MY16	33289	0.1008	3355.53
2	elegans	MY16	34775	0.1008	3505.32
2	elegans	MY16	25633	0.1008	2583.81
2	elegans	MY16	35483	0.1008	3576.69
2	elegans	MY16	37682	0.1008	3798.35
2	elegans	MY16	31847	0.1008	3210.18
2	elegans	MY16	35685	0.1008	3597.05
2	elegans	MY16	38970	0.1008	3928.18
2	elegans	MY16	28985	0.1008	2921.69
2	elegans	MY16	34552	0.1008	3482.84
2	elegans	MY16	34925	0.1008	3520.44
2	elegans	MY16	36630	0.1008	3692.3
2	elegans	MY16	41862	0.1008	4219.69
2	elegans	MY16	38083	0.1008	3838.77
2	elegans	MY16	34443	0.1008	3471.85
2	elegans	MY16	35121	0.1008	3540.2
2	elegans	N2	48339	0.1008	4872.57
2	elegans	N2	37848	0.1008	3815.08
2	elegans	N2	44472	0.1008	4482.78
2	elegans	N2	40663	0.1008	4098.83
2	elegans	N2	35244	0.1008	3552.6
2	elegans	N2	30430	0.1008	3067.34
2	elegans	N2	38348	0.1008	3865.48
2	elegans	N2	40330	0.1008	4065.26
2	elegans	N2	32249	0.1008	3250.7
2	elegans	N2	41101	0.1008	4142.98
2	elegans	N2	33709	0.1008	3397.87
2	elegans	N2	34463	0.1008	3473.87
2	elegans	N2	42195	0.1008	4253.26
2	elegans	N2	42951	0.1008	4329.46
2	elegans	N2	36894	0.1008	3718.92
2	elegans	N2	37557	0.1008	3785.75
2	elegans	N2	45576	0.1008	4594.06
2	elegans	N2	39882	0.1008	4020.11
2	elegans	N2	38909	0.1008	3922.03
2	elegans	N2	40184	0.1008	4050.55
2	elegans	N2	38004	0.1008	3830.8
2	elegans	N2	40417	0.1008	4074.03
2	elegans	N2	43802	0.1008	4415.24
2	elegans	N2	42935	0.1008	4327.85
2	elegans	N2	38365	0.1008	3867.19
2	elegans	N2	36354	0.1008	3664.48
2	elegans	N2	34840	0.1008	3511.87
2	elegans	N2	35690	0.1008	3597.55
2	elegans	N2	36807	0.1008	3710.15
2	elegans	N2	38679	0.1008	3898.84
2	elegans	N2	36345	0.1008	3663.58
2	elegans	N2	41590	0.1008	4192.27
2	elegans	N2	41955	0.1008	4229.06
2	elegans	N2	41138	0.1008	4146.71
2	elegans	N2	40083	0.1008	4040.37
2	elegans	N2	40376	0.1008	4069.9
2	elegans	N2	39741	0.1008	4005.89
2	elegans	N2	47429	0.1008	4780.84
2	elegans	N2	37403	0.1008	3770.22
2	elegans	N2	39317	0.1008	3963.15
2	elegans	N2	40736	0.1008	4106.19
2	elegans	N2	39333	0.1008	3964.77
2	elegans	N2	41557	0.1008	4188.95
2	elegans	N2	41714	0.1008	4204.77
2	elegans	N2	38432	0.1008	3873.95
2	elegans	N2	38906	0.1008	3921.72
2	elegans	N2	36847	0.1008	3714.18
2	elegans	N2	42845	0.1008	4318.78
2	elegans	N2	42015	0.1008	4235.11
2	elegans	N2	48314	0.1008	4870.05
2	elegans	N2	37372	0.1008	3767.1
2	elegans	N2	40084	0.1008	4040.47
2	elegans	N2	44839	0.1008	4519.77
2	elegans	N2	45687	0.1008	4605.25
2	elegans	N2	37475	0.1008	3777.48
2	elegans	N2	39151	0.1008	3946.42
2	elegans	N2	44612	0.1008	4496.89
2	elegans	N2	40786	0.1008	4111.23
2	elegans	N2	34773	0.1008	3505.12
2	elegans	N2	34470	0.1008	3474.58
2	elegans	N2	36421	0.1008	3671.24
2	elegans	N2	37242	0.1008	3753.99
2	elegans	N2	37805	0.1008	3810.74
2	elegans	N2	34689	0.1008	3496.65
2	elegans	N2	33653	0.1008	3392.22
2	elegans	N2	34911	0.1008	3519.03
2	elegans	N2	32704	0.1008	3296.56
2	elegans	N2	33254	0.1008	3352
2	elegans	N2	30141	0.1008	3038.21
2	elegans	N2	32934	0.1008	3319.75
2	elegans	N2	26175	0.1008	2638.44
2	elegans	N2	29211	0.1008	2944.47
2	elegans	N2	37617	0.1008	3791.79
2	elegans	N2	28955	0.1008	2918.66
2	elegans	N2	35756	0.1008	3604.2
2	elegans	N2	29143	0.1008	2937.61
2	elegans	N2	37900	0.1008	3820.32
2	elegans	N2	37694	0.1008	3799.56
2	elegans	N2	38286	0.1008	3859.23
2	elegans	N2	38910	0.1008	3922.13
2	elegans	N2	23928	0.1008	2411.94
2	elegans	N2	30132	0.1008	3037.31
2	elegans	N2	37593	0.1008	3789.37
2	elegans	N2	33165	0.1008	3343.03
2	elegans	N2	35237	0.1008	3551.89
2	elegans	N2	23900	0.1008	2409.12
2	elegans	N2	34530	0.1008	3480.62
2	elegans	N2	30471	0.1008	3071.48
2	elegans	N2	40246	0.1008	4056.8
2	elegans	N2	29532	0.1008	2976.83
2	elegans	N2	31740	0.1008	3199.39
2	elegans	N2	33337	0.1008	3360.37
2	elegans	N2	27182	0.1008	2739.95
2	elegans	N2	28326	0.1008	2855.26
2	elegans	N2	31606	0.1008	3185.88
2	elegans	N2	30200	0.1008	3044.16
2	elegans	N2	34564	0.1008	3484.05
2	elegans	N2	35029	0.1008	3530.92
2	elegans	N2	27597	0.1008	2781.78
2	elegans	N2	38777	0.1008	3908.72
2	elegans	N2	33764	0.1008	3403.41
2	elegans	N2	33369	0.1008	3363.6
2	elegans	N2	31589	0.1008	3184.17
2	elegans	N2	30327	0.1008	3056.96
2	elegans	N2	36029	0.1008	3631.72
2	elegans	N2	34613	0.1008	3488.99
2	elegans	N2	30932	0.1008	3117.95
2	elegans	N2	30645	0.1008	3089.02
2	elegans	N2	37066	0.1008	3736.25
2	elegans	N2	30885	0.1008	3113.21
2	elegans	N2	33923	0.1008	3419.44
2	elegans	N2	25745	0.1008	2595.1
2	elegans	N2	34290	0.1008	3456.43
2	elegans	N2	41778	0.1008	4211.22
2	elegans	N2	31089	0.1008	3133.77
2	elegans	N2	34866	0.1008	3514.49
2	elegans	N2	31260	0.1008	3151.01
2	elegans	N2	33405	0.1008	3367.22
2	elegans	N2	41468	0.1008	4179.97
2	elegans	N2	27298	0.1008	2751.64

## Sheet: Fig2a
Strain	Stage	Cells
JU751	mL4	184
JU751	mL4	94
JU751	mL4	166
JU751	mL4	150
JU751	mL4	164
JU751	mL4	155
JU751	mL4	69
JU751	mL4	109
JU751	mL4	199
JU751	mL4	175
JU751	mL4	215
JU751	mL4	203
JU751	mL4	120
JU751	mL4	181
JU751	mL4	180
JU751	mL4	141
JU751	mL4	170
JU751	mL4	102
JU751	mL4	182
JU751	mL4	164
JU751	mL4	77
JU751	YA	172
JU751	YA	231
JU751	YA	215
JU751	YA	191
JU751	YA	230
JU751	YA	260
JU751	YA	231
JU751	YA	260
JU751	YA	227
JU751	YA	224
JU751	YA	178
JU751	YA	196
JU751	YA	237
JU751	YA	177
JU751	YA	218
JU751	YA	216
JU751	YA	195
JU751	YA	165
JU751	YA	188
JU751	YA	198
JU751	YA	182
JU751	mL4+24	161
JU751	mL4+24	87
JU751	mL4+24	140
JU751	mL4+24	200
JU751	mL4+24	228
JU751	mL4+24	211
JU751	mL4+24	80
JU751	mL4+24	98
JU751	mL4+24	153
JU751	mL4+24	181
JU751	mL4+24	185
JU751	mL4+24	93
JU751	mL4+24	144
JU751	mL4+24	124
JU751	mL4+24	167
JU751	mL4+24	214
JU751	mL4+24	197
JU751	mL4+24	199
JU751	YA+24	176
JU751	YA+24	111
JU751	YA+24	158
JU751	YA+24	156
JU751	YA+24	118
JU751	YA+24	75
JU751	YA+24	167
JU751	YA+24	146
JU751	YA+24	110
JU751	YA+24	186
JU751	YA+24	110
JU751	YA+24	104
JU751	YA+24	32
JU751	YA+24	154
JU751	YA+24	123
JU751	YA+24	152
JU751	YA+24	177
JU751	YA+24	138
JU751	YA+24	108
JU751	YA+24	129
JU1200	mL4	147
JU1200	mL4	109
JU1200	mL4	123
JU1200	mL4	105
JU1200	mL4	159
JU1200	mL4	78
JU1200	mL4	129
JU1200	mL4	194
JU1200	mL4	107
JU1200	mL4	182
JU1200	mL4	183
JU1200	mL4	221
JU1200	mL4	218
JU1200	mL4	141
JU1200	mL4	208
JU1200	mL4	180
JU1200	mL4	179
JU1200	mL4	159
JU1200	mL4	155
JU1200	mL4	190
JU1200	YA	249
JU1200	YA	274
JU1200	YA	260
JU1200	YA	281
JU1200	YA	210
JU1200	YA	280
JU1200	YA	240
JU1200	YA	262
JU1200	YA	216
JU1200	YA	220
JU1200	YA	227
JU1200	YA	214
JU1200	YA	259
JU1200	YA	189
JU1200	YA	191
JU1200	YA	239
JU1200	YA	240
JU1200	YA	227
JU1200	YA	215
JU1200	YA	238
JU1200	mL4+24	213
JU1200	mL4+24	199
JU1200	mL4+24	230
JU1200	mL4+24	213
JU1200	mL4+24	248
JU1200	mL4+24	241
JU1200	mL4+24	179
JU1200	mL4+24	226
JU1200	mL4+24	221
JU1200	mL4+24	269
JU1200	mL4+24	195
JU1200	mL4+24	161
JU1200	mL4+24	227
JU1200	mL4+24	247
JU1200	mL4+24	190
JU1200	mL4+24	204
JU1200	mL4+24	190
JU1200	YA+24	165
JU1200	YA+24	195
JU1200	YA+24	145
JU1200	YA+24	233
JU1200	YA+24	114
JU1200	YA+24	129
JU1200	YA+24	103
JU1200	YA+24	251
JU1200	YA+24	279
JU1200	YA+24	141
JU1200	YA+24	194
JU1200	YA+24	163
JU1200	YA+24	154
JU1200	YA+24	176
JU1200	YA+24	221
JU1200	YA+24	182
JU1200	YA+24	134
JU1200	YA+24	110
JU1200	YA+24	153

## Sheet: Fig2b
Strain	Edu_Cells
JU751	72
JU751	105
JU751	87
JU751	111
JU751	83
JU751	105
JU751	76
JU751	68
JU751	84
JU751	86
JU751	77
JU751	73
JU751	83
JU751	67
JU751	97
JU751	71
JU751	90
JU751	88
JU751	74
JU751	88
JU751	104
JU751	85
JU751	71
JU751	91
JU751	81
JU1200	106
JU1200	103
JU1200	82
JU1200	92
JU1200	120
JU1200	119
JU1200	97
JU1200	116
JU1200	113
JU1200	109
JU1200	99
JU1200	92
JU1200	95
JU1200	86
JU1200	98
JU1200	79
JU1200	101
JU1200	85
JU1200	101
JU1200	120
JU1200	110
JU1200	91

## Sheet: Fig3a_corr_factor
Block	Line	PZArea_pixels	Corr_factor	Corr_PZArea_pixels	Corr_PZArea_um^2
SB3	JU1200	36932	1	36932	3722.75
SB3	JU1200	40589	1	40589	4091.37
SB3	JU1200	35861	1	35861	3614.79
SB3	JU1200	34976	1	34976	3525.58
SB3	JU1200	33374	1	33374	3364.1
SB3	JU1200	35741	1	35741	3602.69
SB3	JU1200	34014	1	34014	3428.61
SB3	JU1200	39027	1	39027	3933.92
SB3	JU1200	39483	1	39483	3979.89
SB3	JU1200	38932	1	38932	3924.35
SB3	JU1200	40094	1	40094	4041.48
SB3	JU1200	42781	1	42781	4312.32
SB3	JU1200	42251	1	42251	4258.9
SB3	JU1200	49273	1	49273	4966.72
SB3	JU1200	37951	1	37951	3825.46
SB3	JU1200	35458	1	35458	3574.17
SB3	JU1200	31343	1	31343	3159.37
SB3	JU1200	43541	1	43541	4388.93
SB3	JU1200	35605	1	35605	3588.98
SB3	JU1200	43461	1	43461	4380.87
SB3	JU1200	44418	1	44418	4477.33
SB3	JU1200	43422	1	43422	4376.94
SB3	JU1200	28054	1	28054	2827.84
SB3	JU1200	38105	1	38105	3840.98
SB3	JU1200	36892	1	36892	3718.71
SB3	JU1200	32586	1	32586	3284.67
SB3	JU1200	30426	1	30426	3066.94
SB3	JU1200	34373	1	34373	3464.8
SB3	JU1200	40570	1	40570	4089.46
SB3	JU1200	47039	1	47039	4741.53
SB3	JU751	20155	1	20155	2031.62
SB3	JU751	39368	1	39368	3968.29
SB3	JU751	29520	1	29520	2975.62
SB3	JU751	29228	1	29228	2946.18
SB3	JU751	25362	1	25362	2556.49
SB3	JU751	30016	1	30016	3025.61
SB3	JU751	27948	1	27948	2817.16
SB3	JU751	20750	1	20750	2091.6
SB3	JU751	32931	1	32931	3319.44
SB3	JU751	24417	1	24417	2461.23
SB3	JU751	31607	1	31607	3185.99
SB3	JU751	25433	1	25433	2563.65
SB3	JU751	38385	1	38385	3869.21
SB3	JU751	22739	1	22739	2292.09
SB3	JU751	31061	1	31061	3130.95
SB3	JU751	26441	1	26441	2665.25
SB3	JU751	31614	1	31614	3186.69
SB3	JU751	46824	1	46824	4719.86
SB3	JU751	35663	1	35663	3594.83
SB3	JU751	25441	1	25441	2564.45
SB3	JU751	36189	1	36189	3647.85
SB3	JU751	25832	1	25832	2603.87
SB3	JU751	31617	1	31617	3186.99
SB3	JU751	25147	1	25147	2534.82
SB3	JU751	23208	1	23208	2339.37
SB3	JU751	29978	1	29978	3021.78
SB3	JU751	24634	1	24634	2483.11
SB3	JU751	32420	1	32420	3267.94
SB3	JU751	31355	1	31355	3160.58
SB3	JU751	25221	1	25221	2542.28
SB3	RIL1	29743	1	29743	2998.09
SB3	RIL1	32877	1	32877	3314
SB3	RIL1	33081	1	33081	3334.56
SB3	RIL1	32072	1	32072	3232.86
SB3	RIL1	26155	1	26155	2636.42
SB3	RIL1	24779	1	24779	2497.72
SB3	RIL1	31746	1	31746	3200
SB3	RIL1	32805	1	32805	3306.74
SB3	RIL1	38435	1	38435	3874.25
SB3	RIL1	36436	1	36436	3672.75
SB3	RIL1	32779	1	32779	3304.12
SB3	RIL1	37098	1	37098	3739.48
SB3	RIL1	33397	1	33397	3366.42
SB3	RIL1	32134	1	32134	3239.11
SB3	RIL1	40256	1	40256	4057.8
SB3	RIL1	38915	1	38915	3922.63
SB3	RIL1	39596	1	39596	3991.28
SB3	RIL1	39278	1	39278	3959.22
SB3	RIL1	44975	1	44975	4533.48
SB3	RIL1	32439	1	32439	3269.85
SB3	RIL1	39622	1	39622	3993.9
SB3	RIL1	45935	1	45935	4630.25
SB3	RIL1	37262	1	37262	3756.01
SB3	RIL1	33221	1	33221	3348.68
SB3	RIL1	31455	1	31455	3170.66
SB3	RIL1	30865	1	30865	3111.19
SB3	RIL1	34753	1	34753	3503.1
SB3	RIL1	38429	1	38429	3873.64
SB3	RIL1	30327	1	30327	3056.96
SB3	RIL1	30265	1	30265	3050.71
SB3	RIL105	38061	1	38061	3836.55
SB3	RIL105	35062	1	35062	3534.25
SB3	RIL105	32953	1	32953	3321.66
SB3	RIL105	25223	1	25223	2542.48
SB3	RIL105	33200	1	33200	3346.56
SB3	RIL105	39484	1	39484	3979.99
SB3	RIL105	32569	1	32569	3282.96
SB3	RIL105	40740	1	40740	4106.59
SB3	RIL105	34575	1	34575	3485.16
SB3	RIL105	29723	1	29723	2996.08
SB3	RIL105	34770	1	34770	3504.82
SB3	RIL105	32880	1	32880	3314.3
SB3	RIL105	30213	1	30213	3045.47
SB3	RIL105	30867	1	30867	3111.39
SB3	RIL105	40903	1	40903	4123.02
SB3	RIL105	40098	1	40098	4041.88
SB3	RIL105	44302	1	44302	4465.64
SB3	RIL105	29921	1	29921	3016.04
SB3	RIL105	31732	1	31732	3198.59
SB3	RIL105	30416	1	30416	3065.93
SB3	RIL105	37565	1	37565	3786.55
SB3	RIL105	28422	1	28422	2864.94
SB3	RIL105	38243	1	38243	3854.89
SB3	RIL105	27895	1	27895	2811.82
SB3	RIL105	28206	1	28206	2843.16
SB3	RIL105	28329	1	28329	2855.56
SB3	RIL105	26980	1	26980	2719.58
SB3	RIL105	28634	1	28634	2886.31
SB3	RIL105	31690	1	31690	3194.35
SB3	RIL105	29881	1	29881	3012
SB3	RIL107	35461	1	35461	3574.47
SB3	RIL107	37170	1	37170	3746.74
SB3	RIL107	34375	1	34375	3465
SB3	RIL107	35952	1	35952	3623.96
SB3	RIL107	34393	1	34393	3466.81
SB3	RIL107	37006	1	37006	3730.2
SB3	RIL107	39404	1	39404	3971.92
SB3	RIL107	34505	1	34505	3478.1
SB3	RIL107	43463	1	43463	4381.07
SB3	RIL107	38402	1	38402	3870.92
SB3	RIL107	45078	1	45078	4543.86
SB3	RIL107	36841	1	36841	3713.57
SB3	RIL107	40633	1	40633	4095.81
SB3	RIL107	39197	1	39197	3951.06
SB3	RIL107	40751	1	40751	4107.7
SB3	RIL107	34783	1	34783	3506.13
SB3	RIL107	44742	1	44742	4509.99
SB3	RIL107	31780	1	31780	3203.42
SB3	RIL107	38171	1	38171	3847.64
SB3	RIL107	47003	1	47003	4737.9
SB3	RIL107	34333	1	34333	3460.77
SB3	RIL107	36150	1	36150	3643.92
SB3	RIL107	36736	1	36736	3702.99
SB3	RIL107	40426	1	40426	4074.94
SB3	RIL107	37921	1	37921	3822.44
SB3	RIL107	37663	1	37663	3796.43
SB3	RIL107	40895	1	40895	4122.22
SB3	RIL107	34259	1	34259	3453.31
SB3	RIL107	35540	1	35540	3582.43
SB3	RIL107	33249	1	33249	3351.5
SB3	RIL109	38390	1	38390	3869.71
SB3	RIL109	41675	1	41675	4200.84
SB3	RIL109	39437	1	39437	3975.25
SB3	RIL109	43875	1	43875	4422.6
SB3	RIL109	34955	1	34955	3523.46
SB3	RIL109	43029	1	43029	4337.32
SB3	RIL109	39141	1	39141	3945.41
SB3	RIL109	40519	1	40519	4084.32
SB3	RIL109	40393	1	40393	4071.61
SB3	RIL109	34024	1	34024	3429.62
SB3	RIL109	33066	1	33066	3333.05
SB3	RIL109	36263	1	36263	3655.31
SB3	RIL109	43377	1	43377	4372.4
SB3	RIL109	28477	1	28477	2870.48
SB3	RIL109	37021	1	37021	3731.72
SB3	RIL109	40777	1	40777	4110.32
SB3	RIL109	44219	1	44219	4457.28
SB3	RIL109	32409	1	32409	3266.83
SB3	RIL109	35221	1	35221	3550.28
SB3	RIL109	39029	1	39029	3934.12
SB3	RIL109	43993	1	43993	4434.49
SB3	RIL109	35715	1	35715	3600.07
SB3	RIL109	34126	1	34126	3439.9
SB3	RIL109	45731	1	45731	4609.68
SB3	RIL109	43588	1	43588	4393.67
SB3	RIL109	26831	1	26831	2704.56
SB3	RIL109	38286	1	38286	3859.23
SB3	RIL109	36040	1	36040	3632.83
SB3	RIL109	45443	1	45443	4580.65
SB3	RIL109	36413	1	36413	3670.43
SB3	RIL113	33250	1	33250	3351.6
SB3	RIL113	42477	1	42477	4281.68
SB3	RIL113	32318	1	32318	3257.65
SB3	RIL113	38578	1	38578	3888.66
SB3	RIL113	37434	1	37434	3773.35
SB3	RIL113	37538	1	37538	3783.83
SB3	RIL113	39262	1	39262	3957.61
SB3	RIL113	38982	1	38982	3929.39
SB3	RIL113	43985	1	43985	4433.69
SB3	RIL113	43341	1	43341	4368.77
SB3	RIL113	37620	1	37620	3792.1
SB3	RIL113	28310	1	28310	2853.65
SB3	RIL113	40421	1	40421	4074.44
SB3	RIL113	42264	1	42264	4260.21
SB3	RIL113	27262	1	27262	2748.01
SB3	RIL113	39591	1	39591	3990.77
SB3	RIL113	34723	1	34723	3500.08
SB3	RIL113	39011	1	39011	3932.31
SB3	RIL113	42455	1	42455	4279.46
SB3	RIL113	39244	1	39244	3955.8
SB3	RIL113	30175	1	30175	3041.64
SB3	RIL113	32745	1	32745	3300.7
SB3	RIL113	37790	1	37790	3809.23
SB3	RIL113	32499	1	32499	3275.9
SB3	RIL113	38261	1	38261	3856.71
SB3	RIL113	31138	1	31138	3138.71
SB3	RIL113	35798	1	35798	3608.44
SB3	RIL113	43612	1	43612	4396.09
SB3	RIL113	34492	1	34492	3476.79
SB3	RIL113	39144	1	39144	3945.72
SB3	RIL141	35172	1	35172	3545.34
SB3	RIL141	38378	1	38378	3868.5
SB3	RIL141	33086	1	33086	3335.07
SB3	RIL141	38248	1	38248	3855.4
SB3	RIL141	36821	1	36821	3711.56
SB3	RIL141	37696	1	37696	3799.76
SB3	RIL141	35406	1	35406	3568.92
SB3	RIL141	34220	1	34220	3449.38
SB3	RIL141	36377	1	36377	3666.8
SB3	RIL141	40150	1	40150	4047.12
SB3	RIL141	31375	1	31375	3162.6
SB3	RIL141	38769	1	38769	3907.92
SB3	RIL141	37898	1	37898	3820.12
SB3	RIL141	34413	1	34413	3468.83
SB3	RIL141	36135	1	36135	3642.41
SB3	RIL141	41201	1	41201	4153.06
SB3	RIL141	34457	1	34457	3473.27
SB3	RIL141	22384	1	22384	2256.31
SB3	RIL141	36657	1	36657	3695.03
SB3	RIL141	32428	1	32428	3268.74
SB3	RIL141	39587	1	39587	3990.37
SB3	RIL141	38328	1	38328	3863.46
SB3	RIL141	44295	1	44295	4464.94
SB3	RIL141	43884	1	43884	4423.51
SB3	RIL141	35107	1	35107	3538.79
SB3	RIL141	43535	1	43535	4388.33
SB3	RIL141	46921	1	46921	4729.64
SB3	RIL141	41456	1	41456	4178.76
SB3	RIL141	35529	1	35529	3581.32
SB3	RIL141	40203	1	40203	4052.46
SB3	RIL47	31954	1	31954	3220.96
SB3	RIL47	24772	1	24772	2497.02
SB3	RIL47	24707	1	24707	2490.47
SB3	RIL47	31834	1	31834	3208.87
SB3	RIL47	30946	1	30946	3119.36
SB3	RIL47	24689	1	24689	2488.65
SB3	RIL47	27753	1	27753	2797.5
SB3	RIL47	29813	1	29813	3005.15
SB3	RIL47	29610	1	29610	2984.69
SB3	RIL47	28941	1	28941	2917.25
SB3	RIL47	24918	1	24918	2511.73
SB3	RIL47	35652	1	35652	3593.72
SB3	RIL47	29955	1	29955	3019.46
SB3	RIL47	41277	1	41277	4160.72
SB3	RIL47	32234	1	32234	3249.19
SB3	RIL47	38033	1	38033	3833.73
SB3	RIL47	26808	1	26808	2702.25
SB3	RIL47	27952	1	27952	2817.56
SB3	RIL47	36876	1	36876	3717.1
SB3	RIL47	26201	1	26201	2641.06
SB3	RIL47	30232	1	30232	3047.39
SB3	RIL47	32566	1	32566	3282.65
SB3	RIL47	35671	1	35671	3595.64
SB3	RIL47	31745	1	31745	3199.9
SB3	RIL47	37442	1	37442	3774.15
SB3	RIL47	28099	1	28099	2832.38
SB3	RIL47	31357	1	31357	3160.79
SB3	RIL47	37195	1	37195	3749.26
SB3	RIL47	32449	1	32449	3270.86
SB3	RIL47	32325	1	32325	3258.36
SB3	RIL61	33371	1	33371	3363.8
SB3	RIL61	36309	1	36309	3659.95
SB3	RIL61	38638	1	38638	3894.71
SB3	RIL61	43045	1	43045	4338.94
SB3	RIL61	39249	1	39249	3956.3
SB3	RIL61	46702	1	46702	4707.56
SB3	RIL61	41550	1	41550	4188.24
SB3	RIL61	42621	1	42621	4296.2
SB3	RIL61	38364	1	38364	3867.09
SB3	RIL61	37834	1	37834	3813.67
SB3	RIL61	55979	1	55979	5642.68
SB3	RIL61	45711	1	45711	4607.67
SB3	RIL61	45686	1	45686	4605.15
SB3	RIL61	38812	1	38812	3912.25
SB3	RIL61	52142	1	52142	5255.91
SB3	RIL61	43112	1	43112	4345.69
SB3	RIL61	37018	1	37018	3731.41
SB3	RIL61	44325	1	44325	4467.96
SB3	RIL61	49456	1	49456	4985.16
SB3	RIL61	43549	1	43549	4389.74
SB3	RIL61	36159	1	36159	3644.83
SB3	RIL61	41600	1	41600	4193.28
SB3	RIL61	38934	1	38934	3924.55
SB3	RIL61	41101	1	41101	4142.98
SB3	RIL61	44730	1	44730	4508.78
SB3	RIL61	31356	1	31356	3160.68
SB3	RIL61	40562	1	40562	4088.65
SB3	RIL61	40427	1	40427	4075.04
SB3	RIL61	40677	1	40677	4100.24
SB3	RIL61	35126	1	35126	3540.7
SB4	JU1200	37938	1.02625	36967.7	3726.35
SB4	JU1200	40281	1.02625	39250.8	3956.48
SB4	JU1200	43631	1.02625	42515.1	4285.53
SB4	JU1200	34622	1.02625	33736.5	3400.64
SB4	JU1200	35724	1.02625	34810.4	3508.88
SB4	JU1200	32535	1.02625	31702.9	3195.65
SB4	JU1200	33442	1.02625	32586.7	3284.74
SB4	JU1200	34207	1.02625	33332.2	3359.88
SB4	JU1200	30421	1.02625	29643	2988.01
SB4	JU1200	31475	1.02625	30670	3091.54
SB4	JU1200	40238	1.02625	39208.9	3952.26
SB4	JU1200	39475	1.02625	38465.4	3877.32
SB4	JU1200	38240	1.02625	37262	3756.01
SB4	JU1200	47236	1.02625	46027.9	4639.62
SB4	JU1200	40994	1.02625	39945.6	4026.51
SB4	JU1200	39377	1.02625	38369.9	3867.69
SB4	JU1200	34000	1.02625	33130.5	3339.55
SB4	JU1200	41624	1.02625	40559.5	4088.39
SB4	JU1200	36329	1.02625	35399.9	3568.31
SB4	JU1200	34053	1.02625	33182.1	3344.76
SB4	JU1200	40387	1.02625	39354.1	3966.89
SB4	JU1200	33361	1.02625	32507.8	3276.79
SB4	JU1200	29976	1.02625	29209.4	2944.3
SB4	JU1200	35505	1.02625	34597	3487.37
SB4	JU1200	38811	1.02625	37818.4	3812.1
SB4	JU1200	40517	1.02625	39480.8	3979.66
SB4	JU1200	41338	1.02625	40280.8	4060.3
SB4	JU1200	43798	1.02625	42677.9	4301.93
SB4	JU1200	37947	1.02625	36976.5	3727.23
SB4	JU1200	38173	1.02625	37196.7	3749.43
SB4	JU751	39668	1.02625	38653.5	3896.27
SB4	JU751	29547	1.02625	28791.3	2902.17
SB4	JU751	42162	1.02625	41083.7	4141.24
SB4	JU751	34487	1.02625	33605	3387.38
SB4	JU751	32498	1.02625	31666.9	3192.02
SB4	JU751	29539	1.02625	28783.5	2901.38
SB4	JU751	32131	1.02625	31309.3	3155.97
SB4	JU751	37957	1.02625	36986.3	3728.21
SB4	JU751	38944	1.02625	37948	3825.16
SB4	JU751	30668	1.02625	29883.7	3012.27
SB4	JU751	31121	1.02625	30325.1	3056.77
SB4	JU751	40343	1.02625	39311.2	3962.57
SB4	JU751	28937	1.02625	28196.9	2842.25
SB4	JU751	24937	1.02625	24299.2	2449.36
SB4	JU751	32288	1.02625	31462.2	3171.39
SB4	JU751	38703	1.02625	37713.2	3801.49
SB4	JU751	27850	1.02625	27137.7	2735.48
SB4	JU751	27773	1.02625	27062.7	2727.92
SB4	JU751	23646	1.02625	23041.3	2322.56
SB4	JU751	32336	1.02625	31509	3176.11
SB4	JU751	32993	1.02625	32149.2	3240.64
SB4	JU751	34336	1.02625	33457.9	3372.55
SB4	JU751	20419	1.02625	19896.8	2005.6
SB4	JU751	28236	1.02625	27513.9	2773.4
SB4	JU751	36030	1.02625	35108.5	3538.94
SB4	JU751	35684	1.02625	34771.4	3504.96
SB4	JU751	28719	1.02625	27984.5	2820.84
SB4	JU751	24640	1.02625	24009.8	2420.19
SB4	JU751	33479	1.02625	32622.8	3288.38
SB4	JU751	24553	1.02625	23925.1	2411.65
SB4	RIL105	35610	1.02625	34699.3	3497.69
SB4	RIL105	34047	1.02625	33176.3	3344.17
SB4	RIL105	33138	1.02625	32290.5	3254.88
SB4	RIL105	33767	1.02625	32903.4	3316.66
SB4	RIL105	45058	1.02625	43905.6	4425.69
SB4	RIL105	28317	1.02625	27592.8	2781.35
SB4	RIL105	32950	1.02625	32107.3	3236.42
SB4	RIL105	25900	1.02625	25237.6	2543.95
SB4	RIL105	37098	1.02625	36149.2	3643.84
SB4	RIL105	39301	1.02625	38295.9	3860.22
SB4	RIL105	35262	1.02625	34360.2	3463.51
SB4	RIL105	34238	1.02625	33362.4	3362.93
SB4	RIL105	31087	1.02625	30292	3053.43
SB4	RIL105	40278	1.02625	39247.9	3956.19
SB4	RIL105	42781	1.02625	41686.9	4202.04
SB4	RIL105	40366	1.02625	39333.6	3964.83
SB4	RIL105	27708	1.02625	26999.4	2721.54
SB4	RIL105	31341	1.02625	30539.5	3078.38
SB4	RIL105	32854	1.02625	32013.8	3226.99
SB4	RIL105	38316	1.02625	37336.1	3763.48
SB4	RIL105	45873	1.02625	44699.8	4505.74
SB4	RIL105	35313	1.02625	34409.9	3468.52
SB4	RIL105	41409	1.02625	40350	4067.28
SB4	RIL105	38986	1.02625	37988.9	3829.28
SB4	RIL105	48754	1.02625	47507.1	4788.72
SB4	RIL105	39732	1.02625	38715.9	3902.56
SB4	RIL105	39155	1.02625	38153.6	3845.88
SB4	RIL105	44228	1.02625	43096.9	4344.16
SB4	RIL105	41863	1.02625	40792.4	4111.87
SB4	RIL105	44544	1.02625	43404.8	4375.2
SB4	RIL107	46028	1.02625	44850.8	4520.96
SB4	RIL107	35026	1.02625	34130.2	3440.33
SB4	RIL107	40716	1.02625	39674.7	3999.21
SB4	RIL107	41083	1.02625	40032.3	4035.26
SB4	RIL107	34398	1.02625	33518.3	3378.64
SB4	RIL107	40483	1.02625	39447.6	3976.32
SB4	RIL107	43017	1.02625	41916.8	4225.22
SB4	RIL107	31609	1.02625	30800.6	3104.7
SB4	RIL107	44663	1.02625	43520.7	4386.89
SB4	RIL107	33073	1.02625	32227.2	3248.5
SB4	RIL107	40059	1.02625	39034.5	3934.68
SB4	RIL107	35417	1.02625	34511.2	3478.73
SB4	RIL107	44731	1.02625	43587	4393.57
SB4	RIL107	35230	1.02625	34329	3460.36
SB4	RIL107	29857	1.02625	29093.4	2932.62
SB4	RIL107	44223	1.02625	43092	4343.67
SB4	RIL107	32144	1.02625	31321.9	3157.25
SB4	RIL107	30612	1.02625	29829.1	3006.77
SB4	RIL107	41010	1.02625	39961.2	4028.09
SB4	RIL107	33732	1.02625	32869.3	3313.23
SB4	RIL107	28913	1.02625	28173.6	2839.89
SB4	RIL107	26856	1.02625	26169.2	2637.85
SB4	RIL107	26382	1.02625	25707.3	2591.29
SB4	RIL107	26165	1.02625	25495.8	2569.98
SB4	RIL107	34383	1.02625	33503.7	3377.17
SB4	RIL107	31136	1.02625	30339.7	3058.24
SB4	RIL107	34938	1.02625	34044.5	3431.68
SB4	RIL107	29429	1.02625	28676.4	2890.58
SB4	RIL107	37311	1.02625	36356.8	3664.76
SB4	RIL107	42086	1.02625	41009.7	4133.77
SB4	RIL116	24925	1.02625	24287.5	2448.18
SB4	RIL116	36741	1.02625	35801.4	3608.78
SB4	RIL116	25364	1.02625	24715.3	2491.3
SB4	RIL116	28825	1.02625	28087.8	2831.25
SB4	RIL116	29207	1.02625	28460	2868.77
SB4	RIL116	19913	1.02625	19403.7	1955.9
SB4	RIL116	23371	1.02625	22773.3	2295.55
SB4	RIL116	27395	1.02625	26694.4	2690.79
SB4	RIL116	29808	1.02625	29045.7	2927.8
SB4	RIL116	25553	1.02625	24899.5	2509.87
SB4	RIL116	30476	1.02625	29696.6	2993.42
SB4	RIL116	29749	1.02625	28988.2	2922.01
SB4	RIL116	35691	1.02625	34778.2	3505.64
SB4	RIL116	35074	1.02625	34177	3445.04
SB4	RIL116	31802	1.02625	30988.7	3123.66
SB4	RIL116	42688	1.02625	41596.3	4192.9
SB4	RIL116	40545	1.02625	39508.1	3982.41
SB4	RIL116	31093	1.02625	30297.8	3054.02
SB4	RIL116	20296	1.02625	19776.9	1993.51
SB4	RIL116	21348	1.02625	20802	2096.84
SB4	RIL116	28649	1.02625	27916.3	2813.96
SB4	RIL116	36622	1.02625	35685.4	3597.09
SB4	RIL116	22201	1.02625	21633.2	2180.63
SB4	RIL116	36655	1.02625	35717.6	3600.33
SB4	RIL116	23769	1.02625	23161.1	2334.64
SB4	RIL116	29378	1.02625	28626.7	2885.57
SB4	RIL116	28488	1.02625	27759.4	2798.15
SB4	RIL116	31962	1.02625	31144.6	3139.37
SB4	RIL116	35346	1.02625	34442	3471.76
SB4	RIL116	33488	1.02625	32631.5	3289.26
SB4	RIL131	32904	1.02625	32062.5	3231.9
SB4	RIL131	48527	1.02625	47285.9	4766.42
SB4	RIL131	33427	1.02625	32572.1	3283.27
SB4	RIL131	41131	1.02625	40079.1	4039.97
SB4	RIL131	37776	1.02625	36809.9	3710.44
SB4	RIL131	35208	1.02625	34307.6	3458.2
SB4	RIL131	44982	1.02625	43831.6	4418.22
SB4	RIL131	43270	1.02625	42163.4	4250.07
SB4	RIL131	38901	1.02625	37906.1	3820.94
SB4	RIL131	42239	1.02625	41158.7	4148.8
SB4	RIL131	42105	1.02625	41028.2	4135.64
SB4	RIL131	44824	1.02625	43677.6	4402.71
SB4	RIL131	36526	1.02625	35591.8	3587.66
SB4	RIL131	39651	1.02625	38636.9	3894.6
SB4	RIL131	35868	1.02625	34950.7	3523.03
SB4	RIL131	38512	1.02625	37527.1	3782.73
SB4	RIL131	37068	1.02625	36120	3640.89
SB4	RIL131	42558	1.02625	41469.6	4180.13
SB4	RIL131	43737	1.02625	42618.4	4295.94
SB4	RIL131	45338	1.02625	44178.5	4453.19
SB4	RIL131	36156	1.02625	35231.3	3551.32
SB4	RIL131	44903	1.02625	43754.6	4410.46
SB4	RIL131	47474	1.02625	46259.9	4662.99
SB4	RIL131	36122	1.02625	35198.2	3547.98
SB4	RIL131	40201	1.02625	39172.9	3948.62
SB4	RIL131	45624	1.02625	44457.2	4481.28
SB4	RIL131	27958	1.02625	27243	2746.09
SB4	RIL131	43788	1.02625	42668.1	4300.95
SB4	RIL131	41861	1.02625	40790.4	4111.67
SB4	RIL131	41264	1.02625	40208.7	4053.03
SB4	RIL134	32532	1.02625	31700	3195.36
SB4	RIL134	29643	1.02625	28884.9	2911.6
SB4	RIL134	35712	1.02625	34798.7	3507.71
SB4	RIL134	39272	1.02625	38267.6	3857.38
SB4	RIL134	26945	1.02625	26255.9	2646.59
SB4	RIL134	37760	1.02625	36794.3	3708.86
SB4	RIL134	35671	1.02625	34758.7	3503.68
SB4	RIL134	33785	1.02625	32921	3318.43
SB4	RIL134	33810	1.02625	32945.3	3320.89
SB4	RIL134	32698	1.02625	31861.8	3211.66
SB4	RIL134	30568	1.02625	29786.2	3002.45
SB4	RIL134	29959	1.02625	29192.8	2942.63
SB4	RIL134	35256	1.02625	34354.3	3462.92
SB4	RIL134	33835	1.02625	32969.7	3323.34
SB4	RIL134	29100	1.02625	28355.8	2858.26
SB4	RIL134	33326	1.02625	32473.7	3273.35
SB4	RIL134	19694	1.02625	19190.3	1934.38
SB4	RIL134	28625	1.02625	27892.9	2811.61
SB4	RIL134	31849	1.02625	31034.5	3128.27
SB4	RIL134	35938	1.02625	35018.9	3529.9
SB4	RIL134	36350	1.02625	35420.4	3570.37
SB4	RIL134	29053	1.02625	28310	2853.65
SB4	RIL134	39192	1.02625	38189.7	3849.52
SB4	RIL134	29928	1.02625	29162.6	2939.59
SB4	RIL134	34814	1.02625	33923.6	3419.5
SB4	RIL134	39988	1.02625	38965.3	3927.7
SB4	RIL134	30881	1.02625	30091.2	3033.2
SB4	RIL134	27061	1.02625	26368.9	2657.99
SB4	RIL134	23642	1.02625	23037.4	2322.17
SB4	RIL134	30399	1.02625	29621.5	2985.85
SB4	RIL140	32639	1.02625	31804.3	3205.87
SB4	RIL140	22092	1.02625	21527	2169.92
SB4	RIL140	36313	1.02625	35384.3	3566.74
SB4	RIL140	32408	1.02625	31579.2	3183.18
SB4	RIL140	23204	1.02625	22610.6	2279.14
SB4	RIL140	37805	1.02625	36838.1	3713.28
SB4	RIL140	31254	1.02625	30454.7	3069.83
SB4	RIL140	30461	1.02625	29682	2991.94
SB4	RIL140	32239	1.02625	31414.5	3166.58
SB4	RIL140	37198	1.02625	36246.7	3653.66
SB4	RIL140	41792	1.02625	40723.2	4104.9
SB4	RIL140	38542	1.02625	37556.3	3785.67
SB4	RIL140	29508	1.02625	28753.3	2898.34
SB4	RIL140	28395	1.02625	27668.8	2789.02
SB4	RIL140	30629	1.02625	29845.7	3008.44
SB4	RIL140	35535	1.02625	34626.2	3490.32
SB4	RIL140	27523	1.02625	26819.1	2703.37
SB4	RIL140	33482	1.02625	32625.7	3288.67
SB4	RIL140	25530	1.02625	24877.1	2507.61
SB4	RIL140	30800	1.02625	30012.3	3025.24
SB4	RIL140	35161	1.02625	34261.8	3453.59
SB4	RIL140	19640	1.02625	19137.7	1929.08
SB4	RIL140	27756	1.02625	27046.1	2726.25
SB4	RIL140	29425	1.02625	28672.5	2890.18
SB4	RIL140	31997	1.02625	31178.7	3142.81
SB4	RIL140	28503	1.02625	27774	2799.62
SB4	RIL140	32461	1.02625	31630.8	3188.39
SB4	RIL140	26257	1.02625	25585.5	2579.02
SB4	RIL140	26728	1.02625	26044.4	2625.28
SB4	RIL140	37374	1.02625	36418.2	3670.95
SB4	RIL19	44217	1.02625	43086.2	4343.08
SB4	RIL19	37835	1.02625	36867.4	3716.23
SB4	RIL19	46841	1.02625	45643	4600.82
SB4	RIL19	48141	1.02625	46909.8	4728.51
SB4	RIL19	39728	1.02625	38712	3902.17
SB4	RIL19	42075	1.02625	40998.9	4132.69
SB4	RIL19	43993	1.02625	42867.9	4321.08
SB4	RIL19	34730	1.02625	33841.8	3411.25
SB4	RIL19	42146	1.02625	41068.1	4139.67
SB4	RIL19	45279	1.02625	44121	4447.4
SB4	RIL19	45351	1.02625	44191.2	4454.47
SB4	RIL19	35945	1.02625	35025.7	3530.59
SB4	RIL19	33930	1.02625	33062.2	3332.67
SB4	RIL19	36310	1.02625	35381.4	3566.44
SB4	RIL19	40816	1.02625	39772.1	4009.03
SB4	RIL19	44135	1.02625	43006.3	4335.03
SB4	RIL19	39542	1.02625	38530.7	3883.9
SB4	RIL19	40280	1.02625	39249.8	3956.38
SB4	RIL19	37939	1.02625	36968.7	3726.45
SB4	RIL19	33148	1.02625	32300.2	3255.86
SB4	RIL19	42747	1.02625	41653.7	4198.7
SB4	RIL19	34029	1.02625	33158.7	3342.4
SB4	RIL19	37631	1.02625	36668.6	3696.19
SB4	RIL19	37404	1.02625	36447.4	3673.9
SB4	RIL19	48737	1.02625	47490.6	4787.05
SB4	RIL19	37264	1.02625	36311	3660.15
SB4	RIL19	32435	1.02625	31605.5	3185.83
SB4	RIL19	49774	1.02625	48501	4888.9
SB4	RIL19	48829	1.02625	47580.2	4796.08
SB4	RIL19	40311	1.02625	39280	3959.43
SB4	RIL25	29041	1.02625	28298.3	2852.47
SB4	RIL25	37726	1.02625	36761.2	3705.52
SB4	RIL25	30538	1.02625	29757	2999.5
SB4	RIL25	33274	1.02625	32423	3268.24
SB4	RIL25	42946	1.02625	41847.7	4218.24
SB4	RIL25	30886	1.02625	30096.1	3033.69
SB4	RIL25	26255	1.02625	25583.5	2578.82
SB4	RIL25	25447	1.02625	24796.2	2499.46
SB4	RIL25	31750	1.02625	30938	3118.55
SB4	RIL25	29989	1.02625	29222	2945.58
SB4	RIL25	31956	1.02625	31138.7	3138.78
SB4	RIL25	37445	1.02625	36487.3	3677.92
SB4	RIL25	35409	1.02625	34503.4	3477.94
SB4	RIL25	25084	1.02625	24442.5	2463.8
SB4	RIL25	35175	1.02625	34275.4	3454.96
SB4	RIL25	31767	1.02625	30954.6	3120.22
SB4	RIL25	28096	1.02625	27377.4	2759.65
SB4	RIL25	31733	1.02625	30921.4	3116.88
SB4	RIL25	29297	1.02625	28547.7	2877.61
SB4	RIL25	31289	1.02625	30488.8	3073.27
SB4	RIL25	32181	1.02625	31358	3160.88
SB4	RIL25	31015	1.02625	30221.8	3046.36
SB4	RIL25	29884	1.02625	29119.7	2935.27
SB4	RIL25	33600	1.02625	32740.7	3300.26
SB4	RIL25	30932	1.02625	30140.9	3038.2
SB4	RIL25	32571	1.02625	31738	3199.19
SB4	RIL25	25861	1.02625	25199.6	2540.12
SB4	RIL25	33508	1.02625	32651	3291.22
SB4	RIL25	33760	1.02625	32896.6	3315.98
SB4	RIL25	35620	1.02625	34709	3498.67
SB4	RIL46	25945	1.02625	25281.5	2548.37
SB4	RIL46	25092	1.02625	24450.3	2464.59
SB4	RIL46	36424	1.02625	35492.5	3577.64
SB4	RIL46	34335	1.02625	33456.9	3372.45
SB4	RIL46	32668	1.02625	31832.5	3208.72
SB4	RIL46	31269	1.02625	30469.3	3071.31
SB4	RIL46	24378	1.02625	23754.5	2394.46
SB4	RIL46	29969	1.02625	29202.5	2943.62
SB4	RIL46	33383	1.02625	32529.2	3278.95
SB4	RIL46	32923	1.02625	32081	3233.76
SB4	RIL46	24246	1.02625	23625.9	2381.49
SB4	RIL46	26587	1.02625	25907	2611.43
SB4	RIL46	30392	1.02625	29614.7	2985.16
SB4	RIL46	30239	1.02625	29465.6	2970.14
SB4	RIL46	29948	1.02625	29182.1	2941.55
SB4	RIL46	30030	1.02625	29262	2949.61
SB4	RIL46	27698	1.02625	26989.6	2720.55
SB4	RIL46	36345	1.02625	35415.5	3569.88
SB4	RIL46	33220	1.02625	32370.4	3262.94
SB4	RIL46	31202	1.02625	30404	3064.72
SB4	RIL46	21971	1.02625	21409.1	2158.04
SB4	RIL46	23161	1.02625	22568.7	2274.92
SB4	RIL46	31456	1.02625	30651.5	3089.67
SB4	RIL46	30900	1.02625	30109.7	3035.06
SB4	RIL46	22752	1.02625	22170.1	2234.75
SB4	RIL46	42913	1.02625	41815.5	4215
SB4	RIL46	27040	1.02625	26348.5	2655.92
SB4	RIL46	28231	1.02625	27509	2772.91
SB4	RIL46	24331	1.02625	23708.7	2389.84
SB4	RIL46	27913	1.02625	27199.1	2741.67
SB4	RIL53	28213	1.02625	27491.5	2771.14
SB4	RIL53	38098	1.02625	37123.6	3742.06
SB4	RIL53	26503	1.02625	25825.2	2603.18
SB4	RIL53	32753	1.02625	31915.3	3217.07
SB4	RIL53	28981	1.02625	28239.8	2846.57
SB4	RIL53	28379	1.02625	27653.2	2787.44
SB4	RIL53	39554	1.02625	38542.4	3885.07
SB4	RIL53	38543	1.02625	37557.3	3785.77
SB4	RIL53	36016	1.02625	35094.9	3537.57
SB4	RIL53	29391	1.02625	28639.3	2886.84
SB4	RIL53	34018	1.02625	33148	3341.32
SB4	RIL53	30591	1.02625	29808.6	3004.71
SB4	RIL53	37411	1.02625	36454.2	3674.58
SB4	RIL53	31645	1.02625	30835.7	3108.24
SB4	RIL53	30711	1.02625	29925.6	3016.5
SB4	RIL53	32065	1.02625	31244.9	3149.49
SB4	RIL53	40901	1.02625	39855	4017.38
SB4	RIL53	32262	1.02625	31436.9	3168.84
SB4	RIL53	40176	1.02625	39148.5	3946.17
SB4	RIL53	41812	1.02625	40742.7	4106.86
SB4	RIL53	32320	1.02625	31493.4	3174.54
SB4	RIL53	31961	1.02625	31143.6	3139.27
SB4	RIL53	42937	1.02625	41838.9	4217.36
SB4	RIL53	33161	1.02625	32312.9	3257.14
SB4	RIL53	38023	1.02625	37050.6	3734.7
SB4	RIL53	38758	1.02625	37766.8	3806.89
SB4	RIL53	30663	1.02625	29878.8	3011.78
SB4	RIL53	32962	1.02625	32119	3237.6
SB4	RIL53	28702	1.02625	27967.9	2819.17
SB4	RIL53	32440	1.02625	31610.3	3186.32
SB4	RIL60	27118	1.02625	26424.5	2663.59
SB4	RIL60	36245	1.02625	35318	3560.06
SB4	RIL60	42027	1.02625	40952.2	4127.98
SB4	RIL60	37540	1.02625	36579.9	3687.26
SB4	RIL60	36000	1.02625	35079.3	3535.99
SB4	RIL60	36358	1.02625	35428.1	3571.16
SB4	RIL60	30672	1.02625	29887.6	3012.67
SB4	RIL60	28564	1.02625	27833.5	2805.61
SB4	RIL60	35800	1.02625	34884.4	3516.35
SB4	RIL60	26807	1.02625	26121.4	2633.04
SB4	RIL60	32067	1.02625	31246.9	3149.69
SB4	RIL60	41050	1.02625	40000.1	4032.02
SB4	RIL60	34582	1.02625	33697.6	3396.71
SB4	RIL60	27951	1.02625	27236.2	2745.4
SB4	RIL60	29715	1.02625	28955	2918.67
SB4	RIL60	29439	1.02625	28686.1	2891.56
SB4	RIL60	38539	1.02625	37553.4	3785.38
SB4	RIL60	35298	1.02625	34395.3	3467.04
SB4	RIL60	30654	1.02625	29870	3010.9
SB4	RIL60	38138	1.02625	37162.6	3745.99
SB4	RIL60	36043	1.02625	35121.2	3540.22
SB4	RIL60	33217	1.02625	32367.5	3262.64
SB4	RIL60	32328	1.02625	31501.2	3175.32
SB4	RIL60	33328	1.02625	32475.6	3273.54
SB4	RIL60	41949	1.02625	40876.2	4120.32
SB4	RIL60	33760	1.02625	32896.6	3315.98
SB4	RIL60	29817	1.02625	29054.4	2928.69
SB4	RIL60	32859	1.02625	32018.6	3227.48
SB4	RIL60	36751	1.02625	35811.1	3609.76
SB4	RIL60	36263	1.02625	35335.6	3561.83
SB4	RIL67	40673	1.02625	39632.8	3994.99
SB4	RIL67	38037	1.02625	37064.2	3736.07
SB4	RIL67	35789	1.02625	34873.7	3515.27
SB4	RIL67	41505	1.02625	40443.5	4076.71
SB4	RIL67	36948	1.02625	36003.1	3629.11
SB4	RIL67	40452	1.02625	39417.4	3973.28
SB4	RIL67	34257	1.02625	33380.9	3364.79
SB4	RIL67	40508	1.02625	39472	3978.78
SB4	RIL67	43099	1.02625	41996.7	4233.27
SB4	RIL67	36556	1.02625	35621.1	3590.61
SB4	RIL67	42076	1.02625	40999.9	4132.79
SB4	RIL67	37233	1.02625	36280.8	3657.1
SB4	RIL67	45600	1.02625	44433.8	4478.93
SB4	RIL67	38935	1.02625	37939.2	3824.28
SB4	RIL67	35525	1.02625	34616.5	3489.34
SB4	RIL67	40977	1.02625	39929	4024.84
SB4	RIL67	36958	1.02625	36012.8	3630.09
SB4	RIL67	37482	1.02625	36523.4	3681.56
SB4	RIL67	37452	1.02625	36494.2	3678.61
SB4	RIL67	34996	1.02625	34101	3437.38
SB4	RIL67	38488	1.02625	37503.7	3780.37
SB4	RIL67	45033	1.02625	43881.3	4423.23
SB4	RIL67	39094	1.02625	38094.2	3839.89
SB4	RIL67	31581	1.02625	30773.3	3101.95
SB4	RIL67	44998	1.02625	43847.2	4419.8
SB4	RIL67	31999	1.02625	31180.6	3143.01
SB4	RIL67	39101	1.02625	38101	3840.58
SB4	RIL67	43864	1.02625	42742.2	4308.41
SB4	RIL67	33859	1.02625	32993.1	3325.7
SB4	RIL67	36150	1.02625	35225.5	3550.73
SB4	RIL68	38631	1.02625	37643	3794.42
SB4	RIL68	41896	1.02625	40824.5	4115.11
SB4	RIL68	42500	1.02625	41413.1	4174.44
SB4	RIL68	34817	1.02625	33926.6	3419.8
SB4	RIL68	34034	1.02625	33163.6	3342.89
SB4	RIL68	39162	1.02625	38160.4	3846.57
SB4	RIL68	40898	1.02625	39852	4017.09
SB4	RIL68	29103	1.02625	28358.7	2858.56
SB4	RIL68	36490	1.02625	35556.8	3584.12
SB4	RIL68	28074	1.02625	27356	2757.49
SB4	RIL68	47158	1.02625	45951.9	4631.96
SB4	RIL68	37634	1.02625	36671.5	3696.49
SB4	RIL68	35039	1.02625	34142.9	3441.6
SB4	RIL68	37121	1.02625	36171.6	3646.1
SB4	RIL68	37220	1.02625	36268.1	3655.82
SB4	RIL68	30695	1.02625	29910	3014.93
SB4	RIL68	36959	1.02625	36013.8	3630.19
SB4	RIL68	38939	1.02625	37943.1	3824.67
SB4	RIL68	37074	1.02625	36125.8	3641.48
SB4	RIL68	40416	1.02625	39382.4	3969.74
SB4	RIL68	42575	1.02625	41486.1	4181.8
SB4	RIL68	36831	1.02625	35889	3617.62
SB4	RIL68	37425	1.02625	36467.9	3675.96
SB4	RIL68	39724	1.02625	38708.1	3901.77
SB4	RIL68	32127	1.02625	31305.4	3155.58
SB4	RIL68	36865	1.02625	35922.2	3620.96
SB4	RIL68	42650	1.02625	41559.2	4189.17
SB4	RIL68	40039	1.02625	39015	3932.71
SB4	RIL68	38081	1.02625	37107.1	3740.39
SB4	RIL68	39334	1.02625	38328	3863.47
SB4	RIL86	35272	1.02625	34369.9	3464.49
SB4	RIL86	39528	1.02625	38517.1	3882.52
SB4	RIL86	37687	1.02625	36723.2	3701.69
SB4	RIL86	36478	1.02625	35545.1	3582.94
SB4	RIL86	45737	1.02625	44567.3	4492.38
SB4	RIL86	43377	1.02625	42267.6	4260.58
SB4	RIL86	35071	1.02625	34174.1	3444.75
SB4	RIL86	38912	1.02625	37916.8	3822.02
SB4	RIL86	45359	1.02625	44198.9	4455.25
SB4	RIL86	45231	1.02625	44074.2	4442.68
SB4	RIL86	34990	1.02625	34095.1	3436.79
SB4	RIL86	43208	1.02625	42103	4243.98
SB4	RIL86	32074	1.02625	31253.7	3150.37
SB4	RIL86	30851	1.02625	30062	3030.25
SB4	RIL86	39885	1.02625	38864.9	3917.59
SB4	RIL86	41011	1.02625	39962.1	4028.18
SB4	RIL86	38447	1.02625	37463.7	3776.34
SB4	RIL86	41135	1.02625	40083	4040.36
SB4	RIL86	37307	1.02625	36352.9	3664.37
SB4	RIL86	38551	1.02625	37565.1	3786.56
SB4	RIL86	37021	1.02625	36074.2	3636.28
SB4	RIL86	44608	1.02625	43467.2	4381.49
SB4	RIL86	40016	1.02625	38992.6	3930.45
SB4	RIL86	34530	1.02625	33646.9	3391.61
SB4	RIL86	42079	1.02625	41002.8	4133.09
SB4	RIL86	44833	1.02625	43686.4	4403.59
SB4	RIL86	38903	1.02625	37908.1	3821.13
SB4	RIL86	42770	1.02625	41676.2	4200.96
SB4	RIL86	34433	1.02625	33552.4	3382.08
SB4	RIL86	34201	1.02625	33326.3	3359.29
SB4	RIL87	40647	1.02625	39607.5	3992.43
SB4	RIL87	40930	1.02625	39883.2	4020.23
SB4	RIL87	44560	1.02625	43420.4	4376.77
SB4	RIL87	24527	1.02625	23899.7	2409.09
SB4	RIL87	45561	1.02625	44395.8	4475.09
SB4	RIL87	47988	1.02625	46760.7	4713.48
SB4	RIL87	32619	1.02625	31784.8	3203.9
SB4	RIL87	37623	1.02625	36660.8	3695.41
SB4	RIL87	39608	1.02625	38595	3890.38
SB4	RIL87	42577	1.02625	41488.1	4182
SB4	RIL87	37585	1.02625	36623.8	3691.68
SB4	RIL87	31695	1.02625	30884.4	3113.15
SB4	RIL87	42365	1.02625	41281.5	4161.18
SB4	RIL87	37862	1.02625	36893.7	3718.88
SB4	RIL87	30999	1.02625	30206.2	3044.79
SB4	RIL87	39386	1.02625	38378.7	3868.57
SB4	RIL87	32874	1.02625	32033.2	3228.95
SB4	RIL87	37645	1.02625	36682.2	3697.57
SB4	RIL87	38943	1.02625	37947	3825.06
SB4	RIL87	34601	1.02625	33716.1	3398.58
SB4	RIL87	45409	1.02625	44247.7	4460.16
SB4	RIL87	30609	1.02625	29826.2	3006.48
SB4	RIL87	42839	1.02625	41743.4	4207.73
SB4	RIL87	41827	1.02625	40757.3	4108.33
SB4	RIL87	48032	1.02625	46803.6	4717.8
SB4	RIL87	35050	1.02625	34153.6	3442.68
SB4	RIL87	36472	1.02625	35539.2	3582.35
SB4	RIL87	45502	1.02625	44338.3	4469.3
SB4	RIL87	43945	1.02625	42821.1	4316.37
SB4	RIL87	35174	1.02625	34274.4	3454.86
SB5	JU1200	32501	1.08483	29959.6	3019.93
SB5	JU1200	45304	1.08483	41761.5	4209.56
SB5	JU1200	44156	1.08483	40703.2	4102.89
SB5	JU1200	43693	1.08483	40276.4	4059.87
SB5	JU1200	30797	1.08483	28388.8	2861.6
SB5	JU1200	39257	1.08483	36187.3	3647.68
SB5	JU1200	32099	1.08483	29589	2982.57
SB5	JU1200	36727	1.08483	33855.1	3412.6
SB5	JU1200	37148	1.08483	34243.2	3451.72
SB5	JU1200	30162	1.08483	27803.5	2802.59
SB5	JU1200	46980	1.08483	43306.4	4365.29
SB5	JU1200	35724	1.08483	32930.6	3319.4
SB5	JU1200	44509	1.08483	41028.6	4135.69
SB5	JU1200	44575	1.08483	41089.5	4141.82
SB5	JU1200	50327	1.08483	46391.7	4676.28
SB5	JU1200	34919	1.08483	32188.5	3244.6
SB5	JU1200	40573	1.08483	37400.4	3769.96
SB5	JU1200	37508	1.08483	34575.1	3485.17
SB5	JU1200	31959	1.08483	29460	2969.57
SB5	JU1200	46085	1.08483	42481.4	4282.13
SB5	JU1200	37018	1.08483	34123.4	3439.64
SB5	JU1200	50391	1.08483	46450.7	4682.23
SB5	JU1200	34639	1.08483	31930.4	3218.59
SB5	JU1200	37313	1.08483	34395.3	3467.05
SB5	JU1200	49158	1.08483	45314.1	4567.66
SB5	JU1200	37014	1.08483	34119.7	3439.27
SB5	JU1200	45123	1.08483	41594.6	4192.74
SB5	JU1200	42627	1.08483	39293.8	3960.82
SB5	JU1200	37662	1.08483	34717	3499.48
SB5	JU1200	30936	1.08483	28517	2874.51
SB5	JU751	41396	1.08483	38159.1	3846.43
SB5	JU751	37975	1.08483	35005.6	3528.56
SB5	JU751	37178	1.08483	34270.9	3454.51
SB5	JU751	31553	1.08483	29085.7	2931.84
SB5	JU751	24010	1.08483	22132.5	2230.96
SB5	JU751	26698	1.08483	24610.4	2480.72
SB5	JU751	31738	1.08483	29256.3	2949.03
SB5	JU751	28372	1.08483	26153.5	2636.27
SB5	JU751	37110	1.08483	34208.2	3448.19
SB5	JU751	34979	1.08483	32243.8	3250.18
SB5	JU751	35665	1.08483	32876.2	3313.92
SB5	JU751	32864	1.08483	30294.2	3053.66
SB5	JU751	29311	1.08483	27019	2723.52
SB5	JU751	37864	1.08483	34903.2	3518.25
SB5	JU751	26022	1.08483	23987.2	2417.91
SB5	JU751	40124	1.08483	36986.5	3728.24
SB5	JU751	29863	1.08483	27527.9	2774.81
SB5	JU751	48748	1.08483	44936.2	4529.57
SB5	JU751	43908	1.08483	40474.6	4079.84
SB5	JU751	33460	1.08483	30843.6	3109.04
SB5	JU751	32740	1.08483	30179.9	3042.13
SB5	JU751	28824	1.08483	26570.1	2678.27
SB5	JU751	35425	1.08483	32655	3291.62
SB5	JU751	38812	1.08483	35777.1	3606.33
SB5	JU751	39201	1.08483	36135.7	3642.48
SB5	JU751	29428	1.08483	27126.9	2734.39
SB5	JU751	31250	1.08483	28806.4	2903.69
SB5	JU751	34601	1.08483	31895.4	3215.06
SB5	JU751	25916	1.08483	23889.5	2408.06
SB5	JU751	27109	1.08483	24989.2	2518.91
SB5	RIL117	33476	1.08483	30858.4	3110.52
SB5	RIL117	39867	1.08483	36749.6	3704.36
SB5	RIL117	35523	1.08483	32745.3	3300.73
SB5	RIL117	42151	1.08483	38855	3916.59
SB5	RIL117	39979	1.08483	36852.9	3714.77
SB5	RIL117	37159	1.08483	34253.4	3452.74
SB5	RIL117	33100	1.08483	30511.8	3075.59
SB5	RIL117	38221	1.08483	35232.3	3551.42
SB5	RIL117	30415	1.08483	28036.7	2826.1
SB5	RIL117	40938	1.08483	37736.9	3803.88
SB5	RIL117	36776	1.08483	33900.3	3417.15
SB5	RIL117	42164	1.08483	38867	3917.79
SB5	RIL117	43501	1.08483	40099.5	4042.03
SB5	RIL117	39580	1.08483	36485.1	3677.69
SB5	RIL117	31957	1.08483	29458.1	2969.38
SB5	RIL117	48804	1.08483	44987.8	4534.77
SB5	RIL117	42454	1.08483	39134.3	3944.74
SB5	RIL117	34668	1.08483	31957.2	3221.28
SB5	RIL117	33563	1.08483	30938.6	3118.61
SB5	RIL117	36216	1.08483	33384.1	3365.12
SB5	RIL117	35752	1.08483	32956.4	3322
SB5	RIL117	38917	1.08483	35873.9	3616.09
SB5	RIL117	37575	1.08483	34636.8	3491.39
SB5	RIL117	41413	1.08483	38174.7	3848.01
SB5	RIL117	46006	1.08483	42408.6	4274.79
SB5	RIL117	38190	1.08483	35203.8	3548.54
SB5	RIL117	39290	1.08483	36217.7	3650.75
SB5	RIL117	37932	1.08483	34965.9	3524.57
SB5	RIL117	41573	1.08483	38322.2	3862.88
SB5	RIL117	40341	1.08483	37186.6	3748.4
SB5	RIL127	39927	1.08483	36804.9	3709.94
SB5	RIL127	35520	1.08483	32742.5	3300.45
SB5	RIL127	31444	1.08483	28985.3	2921.71
SB5	RIL127	35957	1.08483	33145.4	3341.05
SB5	RIL127	39043	1.08483	35990.1	3627.8
SB5	RIL127	33517	1.08483	30896.2	3114.33
SB5	RIL127	39440	1.08483	36356	3664.69
SB5	RIL127	33735	1.08483	31097.1	3134.59
SB5	RIL127	37707	1.08483	34758.5	3503.66
SB5	RIL127	31964	1.08483	29464.6	2970.03
SB5	RIL127	35215	1.08483	32461.4	3272.11
SB5	RIL127	33266	1.08483	30664.8	3091.01
SB5	RIL127	33403	1.08483	30791.1	3103.74
SB5	RIL127	33022	1.08483	30439.9	3068.34
SB5	RIL127	29779	1.08483	27450.4	2767
SB5	RIL127	34217	1.08483	31541.4	3179.37
SB5	RIL127	32846	1.08483	30277.6	3051.98
SB5	RIL127	38806	1.08483	35771.6	3605.78
SB5	RIL127	24814	1.08483	22873.7	2305.67
SB5	RIL127	42627	1.08483	39293.8	3960.82
SB5	RIL127	31926	1.08483	29429.6	2966.5
SB5	RIL127	38280	1.08483	35286.7	3556.9
SB5	RIL127	29182	1.08483	26900.1	2711.53
SB5	RIL127	31804	1.08483	29317.1	2955.16
SB5	RIL127	32482	1.08483	29942.1	3018.16
SB5	RIL127	35605	1.08483	32820.9	3308.35
SB5	RIL127	39513	1.08483	36423.3	3671.47
SB5	RIL127	36374	1.08483	33529.8	3379.8
SB5	RIL127	42226	1.08483	38924.2	3923.56
SB5	RIL127	32611	1.08483	30061	3030.15
SB5	RIL130	51981	1.08483	47916.4	4829.97
SB5	RIL130	42191	1.08483	38891.9	3920.3
SB5	RIL130	38379	1.08483	35378	3566.1
SB5	RIL130	29149	1.08483	26869.7	2708.47
SB5	RIL130	37335	1.08483	34415.6	3469.09
SB5	RIL130	44489	1.08483	41010.2	4133.83
SB5	RIL130	36658	1.08483	33791.5	3406.19
SB5	RIL130	43620	1.08483	40209.2	4053.08
SB5	RIL130	43847	1.08483	40418.4	4074.18
SB5	RIL130	36387	1.08483	33541.7	3381.01
SB5	RIL130	37280	1.08483	34364.9	3463.98
SB5	RIL130	36031	1.08483	33213.6	3347.93
SB5	RIL130	41701	1.08483	38440.2	3874.77
SB5	RIL130	42929	1.08483	39572.2	3988.88
SB5	RIL130	41590	1.08483	38337.9	3864.46
SB5	RIL130	29463	1.08483	27159.2	2737.64
SB5	RIL130	31280	1.08483	28834.1	2906.47
SB5	RIL130	47118	1.08483	43433.6	4378.11
SB5	RIL130	39371	1.08483	36292.4	3658.27
SB5	RIL130	20423	1.08483	18826	1897.66
SB5	RIL130	39890	1.08483	36770.8	3706.5
SB5	RIL130	42006	1.08483	38721.4	3903.11
SB5	RIL130	37451	1.08483	34522.5	3479.87
SB5	RIL130	36432	1.08483	33583.2	3385.19
SB5	RIL130	30558	1.08483	28168.5	2839.39
SB5	RIL130	38145	1.08483	35162.3	3544.36
SB5	RIL130	43421	1.08483	40025.7	4034.59
SB5	RIL130	29119	1.08483	26842.1	2705.68
SB5	RIL130	39914	1.08483	36792.9	3708.73
SB5	RIL130	43051	1.08483	39684.6	4000.21
SB5	RIL142	31492	1.08483	29029.5	2926.17
SB5	RIL142	35547	1.08483	32767.4	3302.96
SB5	RIL142	37724	1.08483	34774.2	3505.24
SB5	RIL142	37923	1.08483	34957.6	3523.73
SB5	RIL142	33673	1.08483	31040	3128.83
SB5	RIL142	39599	1.08483	36502.6	3679.46
SB5	RIL142	39314	1.08483	36239.9	3652.98
SB5	RIL142	47708	1.08483	43977.5	4432.93
SB5	RIL142	36686	1.08483	33817.4	3408.79
SB5	RIL142	41889	1.08483	38613.5	3892.24
SB5	RIL142	39251	1.08483	36181.8	3647.12
SB5	RIL142	30514	1.08483	28128	2835.3
SB5	RIL142	28466	1.08483	26240.1	2645
SB5	RIL142	39312	1.08483	36238	3652.79
SB5	RIL142	31958	1.08483	29459.1	2969.47
SB5	RIL142	31931	1.08483	29434.2	2966.96
SB5	RIL142	29381	1.08483	27083.6	2730.02
SB5	RIL142	30789	1.08483	28381.5	2860.85
SB5	RIL142	30750	1.08483	28345.5	2857.23
SB5	RIL142	34819	1.08483	32096.3	3235.31
SB5	RIL142	37126	1.08483	34222.9	3449.67
SB5	RIL142	38594	1.08483	35576.2	3586.08
SB5	RIL142	38503	1.08483	35492.3	3577.62
SB5	RIL142	35237	1.08483	32481.7	3274.15
SB5	RIL142	41828	1.08483	38557.3	3886.57
SB5	RIL142	34034	1.08483	31372.7	3162.37
SB5	RIL142	30703	1.08483	28302.2	2852.86
SB5	RIL142	35785	1.08483	32986.8	3325.07
SB5	RIL142	32348	1.08483	29818.6	3005.71
SB5	RIL142	38799	1.08483	35765.1	3605.13
SB5	RIL17	34345	1.08483	31659.4	3191.27
SB5	RIL17	38944	1.08483	35898.8	3618.6
SB5	RIL17	39827	1.08483	36712.7	3700.64
SB5	RIL17	34697	1.08483	31983.9	3223.98
SB5	RIL17	35024	1.08483	32285.3	3254.36
SB5	RIL17	38163	1.08483	35178.9	3546.03
SB5	RIL17	39448	1.08483	36363.4	3665.43
SB5	RIL17	40292	1.08483	37141.4	3743.85
SB5	RIL17	34608	1.08483	31901.8	3215.71
SB5	RIL17	40341	1.08483	37186.6	3748.4
SB5	RIL17	37204	1.08483	34294.9	3456.92
SB5	RIL17	36598	1.08483	33736.2	3400.61
SB5	RIL17	37355	1.08483	34434	3470.95
SB5	RIL17	46081	1.08483	42477.7	4281.75
SB5	RIL17	37855	1.08483	34894.9	3517.41
SB5	RIL17	30533	1.08483	28145.5	2837.06
SB5	RIL17	40578	1.08483	37405	3770.43
SB5	RIL17	34514	1.08483	31815.2	3206.97
SB5	RIL17	33998	1.08483	31339.5	3159.03
SB5	RIL17	27022	1.08483	24909	2510.83
SB5	RIL17	46137	1.08483	42529.3	4286.96
SB5	RIL17	33145	1.08483	30553.2	3079.77
SB5	RIL17	39959	1.08483	36834.4	3712.91
SB5	RIL17	35806	1.08483	33006.2	3327.02
SB5	RIL17	43965	1.08483	40527.2	4085.14
SB5	RIL17	33939	1.08483	31285.2	3153.54
SB5	RIL17	37039	1.08483	34142.8	3441.59
SB5	RIL17	40080	1.08483	36946	3724.15
SB5	RIL17	37047	1.08483	34150.1	3442.33
SB5	RIL17	42133	1.08483	38838.4	3914.91
SB5	RIL23	33887	1.08483	31237.2	3148.71
SB5	RIL23	31256	1.08483	28812	2904.24
SB5	RIL23	40197	1.08483	37053.8	3735.02
SB5	RIL23	31527	1.08483	29061.8	2929.43
SB5	RIL23	34214	1.08483	31538.7	3179.1
SB5	RIL23	35789	1.08483	32990.5	3325.44
SB5	RIL23	40510	1.08483	37342.3	3764.11
SB5	RIL23	40871	1.08483	37675.1	3797.65
SB5	RIL23	30331	1.08483	27959.3	2818.3
SB5	RIL23	34458	1.08483	31763.6	3201.77
SB5	RIL23	33252	1.08483	30651.9	3089.71
SB5	RIL23	36075	1.08483	33254.1	3352.02
SB5	RIL23	37919	1.08483	34953.9	3523.36
SB5	RIL23	39736	1.08483	36628.9	3692.19
SB5	RIL23	36155	1.08483	33327.9	3359.45
SB5	RIL23	41484	1.08483	38240.2	3854.61
SB5	RIL23	35601	1.08483	32817.2	3307.97
SB5	RIL23	36289	1.08483	33451.4	3371.9
SB5	RIL23	36586	1.08483	33725.2	3399.5
SB5	RIL23	39751	1.08483	36642.7	3693.58
SB5	RIL23	42814	1.08483	39466.2	3978.19
SB5	RIL23	38184	1.08483	35198.2	3547.98
SB5	RIL23	32233	1.08483	29712.6	2995.03
SB5	RIL23	40716	1.08483	37532.2	3783.25
SB5	RIL23	42843	1.08483	39492.9	3980.89
SB5	RIL23	37558	1.08483	34621.2	3489.81
SB5	RIL23	34434	1.08483	31741.4	3199.54
SB5	RIL23	38704	1.08483	35677.6	3596.3
SB5	RIL23	42009	1.08483	38724.1	3903.39
SB5	RIL23	42356	1.08483	39044	3935.63
SB5	RIL26	46513	1.08483	42875.9	4321.89
SB5	RIL26	28138	1.08483	25937.8	2614.53
SB5	RIL26	38827	1.08483	35790.9	3607.73
SB5	RIL26	30661	1.08483	28263.5	2848.96
SB5	RIL26	36094	1.08483	33271.6	3353.78
SB5	RIL26	43987	1.08483	40547.5	4087.18
SB5	RIL26	32659	1.08483	30105.2	3034.61
SB5	RIL26	31356	1.08483	28904.1	2913.54
SB5	RIL26	42645	1.08483	39310.4	3962.49
SB5	RIL26	39305	1.08483	36231.6	3652.14
SB5	RIL26	47636	1.08483	43911.1	4426.24
SB5	RIL26	44475	1.08483	40997.3	4132.53
SB5	RIL26	41562	1.08483	38312.1	3861.86
SB5	RIL26	41023	1.08483	37815.2	3811.77
SB5	RIL26	44010	1.08483	40568.7	4089.32
SB5	RIL26	36922	1.08483	34034.9	3430.72
SB5	RIL26	45809	1.08483	42227	4256.48
SB5	RIL26	43542	1.08483	40137.3	4045.84
SB5	RIL26	36574	1.08483	33714.1	3398.38
SB5	RIL26	43096	1.08483	39726.1	4004.39
SB5	RIL26	37844	1.08483	34884.8	3516.39
SB5	RIL26	46847	1.08483	43183.8	4352.93
SB5	RIL26	42046	1.08483	38758.2	3906.83
SB5	RIL26	37493	1.08483	34561.3	3483.77
SB5	RIL26	41565	1.08483	38314.8	3862.14
SB5	RIL26	40886	1.08483	37688.9	3799.04
SB5	RIL26	34003	1.08483	31344.2	3159.49
SB5	RIL26	33960	1.08483	31304.5	3155.49
SB5	RIL26	41306	1.08483	38076.1	3838.07
SB5	RIL26	36646	1.08483	33780.5	3405.07
SB5	RIL31	40053	1.08483	36921.1	3721.64
SB5	RIL31	38426	1.08483	35421.3	3570.47
SB5	RIL31	35643	1.08483	32855.9	3311.88
SB5	RIL31	33407	1.08483	30794.8	3104.11
SB5	RIL31	37397	1.08483	34472.8	3474.85
SB5	RIL31	29881	1.08483	27544.5	2776.48
SB5	RIL31	38335	1.08483	35337.4	3562.01
SB5	RIL31	35975	1.08483	33162	3342.72
SB5	RIL31	45334	1.08483	41789.1	4212.34
SB5	RIL31	39834	1.08483	36719.2	3701.3
SB5	RIL31	38477	1.08483	35468.3	3575.21
SB5	RIL31	34847	1.08483	32122.2	3237.91
SB5	RIL31	30778	1.08483	28371.3	2859.83
SB5	RIL31	30322	1.08483	27951	2817.46
SB5	RIL31	32162	1.08483	29647.1	2988.43
SB5	RIL31	37209	1.08483	34299.5	3457.39
SB5	RIL31	39402	1.08483	36321	3661.15
SB5	RIL31	32240	1.08483	29719	2995.68
SB5	RIL31	38331	1.08483	35333.7	3561.64
SB5	RIL31	35539	1.08483	32760	3302.21
SB5	RIL31	35889	1.08483	33082.7	3334.73
SB5	RIL31	38097	1.08483	35118	3539.9
SB5	RIL31	39736	1.08483	36628.9	3692.19
SB5	RIL31	36318	1.08483	33478.1	3374.6
SB5	RIL31	28163	1.08483	25960.8	2616.85
SB5	RIL31	34994	1.08483	32257.7	3251.57
SB5	RIL31	31099	1.08483	28667.2	2889.66
SB5	RIL31	33063	1.08483	30477.7	3072.15
SB5	RIL31	35525	1.08483	32747.1	3300.91
SB5	RIL31	33614	1.08483	30985.6	3123.35
SB5	RIL50	35231	1.08483	32476.1	3273.59
SB5	RIL50	36418	1.08483	33570.3	3383.89
SB5	RIL50	46796	1.08483	43136.8	4348.19
SB5	RIL50	41845	1.08483	38572.9	3888.15
SB5	RIL50	34907	1.08483	32177.5	3243.49
SB5	RIL50	41730	1.08483	38466.9	3877.47
SB5	RIL50	24991	1.08483	23036.8	2322.11
SB5	RIL50	42294	1.08483	38986.8	3929.87
SB5	RIL50	39211	1.08483	36144.9	3643.41
SB5	RIL50	33410	1.08483	30797.5	3104.39
SB5	RIL50	31020	1.08483	28594.4	2882.32
SB5	RIL50	37365	1.08483	34443.3	3471.88
SB5	RIL50	35906	1.08483	33098.3	3336.31
SB5	RIL50	34514	1.08483	31815.2	3206.97
SB5	RIL50	40757	1.08483	37570	3787.06
SB5	RIL50	41470	1.08483	38227.3	3853.31
SB5	RIL50	46790	1.08483	43131.3	4347.63
SB5	RIL50	46479	1.08483	42844.6	4318.74
SB5	RIL50	46024	1.08483	42425.2	4276.46
SB5	RIL50	38836	1.08483	35799.2	3608.56
SB5	RIL50	40499	1.08483	37332.2	3763.09
SB5	RIL50	42885	1.08483	39531.6	3984.79
SB5	RIL50	30762	1.08483	28356.6	2858.34
SB5	RIL50	25879	1.08483	23855.4	2404.62
SB5	RIL50	28423	1.08483	26200.5	2641.01
SB5	RIL50	37026	1.08483	34130.8	3440.38
SB5	RIL50	39137	1.08483	36076.7	3636.53
SB5	RIL50	33240	1.08483	30640.8	3088.59
SB5	RIL50	32541	1.08483	29996.5	3023.64
SB5	RIL50	29730	1.08483	27405.3	2762.45
SB5	RIL55	26322	1.08483	24263.8	2445.79
SB5	RIL55	40152	1.08483	37012.3	3730.84
SB5	RIL55	37368	1.08483	34446	3472.16
SB5	RIL55	33670	1.08483	31037.2	3128.55
SB5	RIL55	30237	1.08483	27872.6	2809.56
SB5	RIL55	35249	1.08483	32492.7	3275.27
SB5	RIL55	30754	1.08483	28349.2	2857.6
SB5	RIL55	38718	1.08483	35690.5	3597.6
SB5	RIL55	34010	1.08483	31350.6	3160.14
SB5	RIL55	32560	1.08483	30014	3025.41
SB5	RIL55	30641	1.08483	28245	2847.1
SB5	RIL55	40800	1.08483	37609.7	3791.05
SB5	RIL55	38799	1.08483	35765.1	3605.13
SB5	RIL55	26869	1.08483	24768	2496.61
SB5	RIL55	27890	1.08483	25709.2	2591.48
SB5	RIL55	29496	1.08483	27189.6	2740.71
SB5	RIL55	27310	1.08483	25174.5	2537.59
SB5	RIL55	44005	1.08483	40564	4088.86
SB5	RIL55	24420	1.08483	22510.5	2269.06
SB5	RIL55	36679	1.08483	33810.9	3408.14
SB5	RIL55	35686	1.08483	32895.5	3315.87
SB5	RIL55	39800	1.08483	36687.9	3698.14
SB5	RIL55	40487	1.08483	37321.1	3761.97
SB5	RIL55	29056	1.08483	26784	2699.83
SB5	RIL55	37340	1.08483	34420.2	3469.56
SB5	RIL55	37515	1.08483	34581.5	3485.82
SB5	RIL55	35696	1.08483	32904.8	3316.8
SB5	RIL55	33964	1.08483	31308.2	3155.87
SB5	RIL55	30414	1.08483	28035.8	2826.01
SB5	RIL55	38441	1.08483	35435.1	3571.86
SB5	RIL66	47534	1.08483	43817.1	4416.76
SB5	RIL66	39335	1.08483	36259.2	3654.93
SB5	RIL66	36314	1.08483	33474.4	3374.22
SB5	RIL66	40426	1.08483	37264.9	3756.3
SB5	RIL66	41319	1.08483	38088.1	3839.28
SB5	RIL66	37121	1.08483	34218.3	3449.21
SB5	RIL66	52023	1.08483	47955.1	4833.87
SB5	RIL66	34500	1.08483	31802.3	3205.67
SB5	RIL66	32546	1.08483	30001.1	3024.11
SB5	RIL66	41424	1.08483	38184.9	3849.03
SB5	RIL66	40358	1.08483	37202.2	3749.98
SB5	RIL66	41938	1.08483	38658.7	3896.79
SB5	RIL66	51110	1.08483	47113.5	4749.04
SB5	RIL66	32173	1.08483	29657.2	2989.45
SB5	RIL66	43395	1.08483	40001.7	4032.18
SB5	RIL66	36769	1.08483	33893.9	3416.5
SB5	RIL66	35424	1.08483	32654	3291.53
SB5	RIL66	36443	1.08483	33593.4	3386.21
SB5	RIL66	41238	1.08483	38013.4	3831.75
SB5	RIL66	46366	1.08483	42740.4	4308.24
SB5	RIL66	34408	1.08483	31717.5	3197.12
SB5	RIL66	39319	1.08483	36244.5	3653.44
SB5	RIL66	45836	1.08483	42251.9	4258.99
SB5	RIL66	53833	1.08483	49623.6	5002.05
SB5	RIL66	27258	1.08483	25126.6	2532.76
SB5	RIL66	44113	1.08483	40663.6	4098.89
SB5	RIL66	47780	1.08483	44043.9	4439.62
SB5	RIL66	40349	1.08483	37193.9	3749.15
SB5	RIL66	43158	1.08483	39783.3	4010.15
SB5	RIL66	40868	1.08483	37672.3	3797.37
SB5	RIL80	27498	1.08483	25347.8	2555.06
SB5	RIL80	50673	1.08483	46710.6	4708.43
SB5	RIL80	35253	1.08483	32496.4	3275.64
SB5	RIL80	35929	1.08483	33119.5	3338.45
SB5	RIL80	31977	1.08483	29476.6	2971.24
SB5	RIL80	35637	1.08483	32850.4	3311.32
SB5	RIL80	37441	1.08483	34513.3	3478.94
SB5	RIL80	38789	1.08483	35755.9	3604.2
SB5	RIL80	30381	1.08483	28005.4	2822.94
SB5	RIL80	36335	1.08483	33493.8	3376.18
SB5	RIL80	33853	1.08483	31205.9	3145.55
SB5	RIL80	34862	1.08483	32136	3239.31
SB5	RIL80	32108	1.08483	29597.3	2983.41
SB5	RIL80	34798	1.08483	32077	3233.36
SB5	RIL80	34652	1.08483	31942.4	3219.79
SB5	RIL80	43012	1.08483	39648.7	3996.59
SB5	RIL80	35831	1.08483	33029.2	3329.34
SB5	RIL80	39567	1.08483	36473.1	3676.49
SB5	RIL80	37730	1.08483	34779.7	3505.8
SB5	RIL80	48879	1.08483	45056.9	4541.74
SB5	RIL80	36228	1.08483	33395.2	3366.23
SB5	RIL80	28378	1.08483	26159	2636.83
SB5	RIL80	35436	1.08483	32665.1	3292.64
SB5	RIL80	30374	1.08483	27998.9	2822.29
SB5	RIL80	33656	1.08483	31024.3	3127.25
SB5	RIL80	36424	1.08483	33575.8	3384.44
SB5	RIL80	32558	1.08483	30012.1	3025.22
SB5	RIL80	39480	1.08483	36392.9	3668.4
SB5	RIL80	37017	1.08483	34122.5	3439.55
SB5	RIL80	37396	1.08483	34471.8	3474.76
SB5	RIL81	36205	1.08483	33374	3364.1
SB5	RIL81	44391	1.08483	40919.9	4124.72
SB5	RIL81	38070	1.08483	35093.1	3537.39
SB5	RIL81	36501	1.08483	33646.8	3391.6
SB5	RIL81	33619	1.08483	30990.2	3123.81
SB5	RIL81	32509	1.08483	29967	3020.67
SB5	RIL81	37439	1.08483	34511.5	3478.76
SB5	RIL81	34865	1.08483	32138.7	3239.59
SB5	RIL81	35328	1.08483	32565.5	3282.61
SB5	RIL81	38167	1.08483	35182.5	3546.4
SB5	RIL81	27169	1.08483	25044.5	2524.49
SB5	RIL81	34153	1.08483	31482.4	3173.43
SB5	RIL81	42054	1.08483	38765.6	3907.57
SB5	RIL81	37030	1.08483	34134.5	3440.75
SB5	RIL81	33377	1.08483	30767.1	3101.32
SB5	RIL81	43806	1.08483	40380.6	4070.37
SB5	RIL81	36710	1.08483	33839.5	3411.02
SB5	RIL81	35169	1.08483	32419	3267.83
SB5	RIL81	27583	1.08483	25426.2	2562.96
SB5	RIL81	40909	1.08483	37710.1	3801.18
SB5	RIL81	32355	1.08483	29825	3006.36
SB5	RIL81	36128	1.08483	33303	3356.94
SB5	RIL81	30117	1.08483	27762	2798.41
SB5	RIL81	26448	1.08483	24379.9	2457.49
SB5	RIL81	31206	1.08483	28765.9	2899.6
SB5	RIL81	34704	1.08483	31990.3	3224.63
SB5	RIL81	39076	1.08483	36020.5	3630.86
SB5	RIL81	44044	1.08483	40600	4092.48
SB5	RIL81	36175	1.08483	33346.3	3361.31
SB5	RIL81	32371	1.08483	29839.8	3007.85
SB5	RIL91	37937	1.08483	34970.5	3525.03
SB5	RIL91	31077	1.08483	28646.9	2887.61
SB5	RIL91	34114	1.08483	31446.5	3169.8
SB5	RIL91	32956	1.08483	30379	3062.21
SB5	RIL91	38016	1.08483	35043.4	3532.37
SB5	RIL91	44101	1.08483	40652.5	4097.78
SB5	RIL91	34649	1.08483	31939.6	3219.52
SB5	RIL91	40762	1.08483	37574.6	3787.52
SB5	RIL91	37750	1.08483	34798.2	3507.65
SB5	RIL91	47935	1.08483	44186.7	4454.02
SB5	RIL91	51831	1.08483	47778.1	4816.03
SB5	RIL91	37462	1.08483	34532.7	3480.89
SB5	RIL91	44679	1.08483	41185.3	4151.48
SB5	RIL91	39301	1.08483	36227.9	3651.77
SB5	RIL91	39900	1.08483	36780	3707.43
SB5	RIL91	38309	1.08483	35313.4	3559.6
SB5	RIL91	46072	1.08483	42469.4	4280.92
SB5	RIL91	48463	1.08483	44673.5	4503.08
SB5	RIL91	40852	1.08483	37657.6	3795.89
SB5	RIL91	40416	1.08483	37255.7	3755.37
SB5	RIL91	41628	1.08483	38372.9	3867.99
SB5	RIL91	29536	1.08483	27226.4	2744.43
SB5	RIL91	30844	1.08483	28432.2	2865.96
SB5	RIL91	44399	1.08483	40927.2	4125.47
SB5	RIL91	52294	1.08483	48204.9	4859.05
SB5	RIL91	54343	1.08483	50093.7	5049.44
SB5	RIL91	41401	1.08483	38163.7	3846.9
SB5	RIL91	49018	1.08483	45185.1	4554.65
SB5	RIL91	40642	1.08483	37464	3776.37
SB5	RIL91	41018	1.08483	37810.6	3811.31
SB5	RIL92	44195	1.08483	40739.2	4106.51
SB5	RIL92	33019	1.08483	30437.1	3068.06
SB5	RIL92	38726	1.08483	35697.8	3598.34
SB5	RIL92	34277	1.08483	31596.7	3184.95
SB5	RIL92	36651	1.08483	33785.1	3405.54
SB5	RIL92	30750	1.08483	28345.5	2857.23
SB5	RIL92	36115	1.08483	33291	3355.73
SB5	RIL92	35861	1.08483	33056.9	3332.13
SB5	RIL92	46751	1.08483	43095.3	4344.01
SB5	RIL92	42063	1.08483	38773.9	3908.41
SB5	RIL92	37197	1.08483	34288.4	3456.27
SB5	RIL92	33596	1.08483	30969	3121.67
SB5	RIL92	39386	1.08483	36306.2	3659.67
SB5	RIL92	39248	1.08483	36179	3646.85
SB5	RIL92	46277	1.08483	42658.4	4299.97
SB5	RIL92	40560	1.08483	37388.4	3768.75
SB5	RIL92	35521	1.08483	32743.5	3300.54
SB5	RIL92	29289	1.08483	26998.8	2721.47
SB5	RIL92	34278	1.08483	31597.6	3185.04
SB5	RIL92	48298	1.08483	44521.4	4487.75
SB5	RIL92	46219	1.08483	42604.9	4294.58
SB5	RIL92	40714	1.08483	37530.4	3783.06
SB5	RIL92	33511	1.08483	30890.6	3113.77
SB5	RIL92	38820	1.08483	35784.5	3607.08
SB5	RIL92	35091	1.08483	32347.1	3260.59
SB5	RIL92	44728	1.08483	41230.5	4156.04
SB5	RIL92	35980	1.08483	33166.6	3343.19
SB5	RIL92	36238	1.08483	33404.4	3367.16
SB5	RIL92	39323	1.08483	36248.2	3653.81
SB5	RIL92	26405	1.08483	24340.3	2453.5
SB5	RIL94	55000	1.08483	50699.3	5110.49
SB5	RIL94	38450	1.08483	35443.4	3572.7
SB5	RIL94	45081	1.08483	41555.9	4188.84
SB5	RIL94	48435	1.08483	44647.6	4500.48
SB5	RIL94	35230	1.08483	32475.2	3273.5
SB5	RIL94	45217	1.08483	41681.3	4201.47
SB5	RIL94	42813	1.08483	39465.3	3978.1
SB5	RIL94	42159	1.08483	38862.4	3917.33
SB5	RIL94	44049	1.08483	40604.6	4092.94
SB5	RIL94	45507	1.08483	41948.6	4228.42
SB5	RIL94	33901	1.08483	31250.1	3150.01
SB5	RIL94	45933	1.08483	42341.3	4268
SB5	RIL94	51588	1.08483	47554.1	4793.45
SB5	RIL94	36723	1.08483	33851.5	3412.23
SB5	RIL94	40658	1.08483	37478.8	3777.86
SB5	RIL94	43403	1.08483	40009.1	4032.92
SB5	RIL94	42979	1.08483	39618.3	3993.52
SB5	RIL94	41181	1.08483	37960.9	3826.46
SB5	RIL94	37875	1.08483	34913.4	3519.27
SB5	RIL94	37008	1.08483	34114.2	3438.71
SB5	RIL94	40202	1.08483	37058.4	3735.49
SB5	RIL94	43845	1.08483	40416.6	4073.99
SB5	RIL94	42829	1.08483	39480	3979.58
SB5	RIL94	36956	1.08483	34066.2	3433.88
SB5	RIL94	38792	1.08483	35758.7	3604.47
SB5	RIL94	36559	1.08483	33700.3	3396.99
SB5	RIL94	42959	1.08483	39599.8	3991.66
SB5	RIL94	30903	1.08483	28486.6	2871.44
SB5	RIL94	45437	1.08483	41884.1	4221.91
SB5	RIL94	34100	1.08483	31433.6	3168.5
SB6	JU1200	48416	1.10954	43636.1	4398.52
SB6	JU1200	38125	1.10954	34361.1	3463.6
SB6	JU1200	38024	1.10954	34270	3454.42
SB6	JU1200	40771	1.10954	36745.8	3703.98
SB6	JU1200	43690	1.10954	39376.7	3969.17
SB6	JU1200	36742	1.10954	33114.6	3337.95
SB6	JU1200	34482	1.10954	31077.7	3132.64
SB6	JU1200	46607	1.10954	42005.7	4234.17
SB6	JU1200	38578	1.10954	34769.3	3504.75
SB6	JU1200	40102	1.10954	36142.9	3643.2
SB6	JU1200	38714	1.10954	34891.9	3517.11
SB6	JU1200	43293	1.10954	39018.9	3933.1
SB6	JU1200	37621	1.10954	33906.8	3417.81
SB6	JU1200	44571	1.10954	40170.7	4049.2
SB6	JU1200	31620	1.10954	28498.3	2872.63
SB6	JU1200	44959	1.10954	40520.4	4084.45
SB6	JU1200	43721	1.10954	39404.6	3971.98
SB6	JU1200	37231	1.10954	33555.3	3382.38
SB6	JU1200	41061	1.10954	37007.2	3730.33
SB6	JU1200	36971	1.10954	33321	3358.76
SB6	JU1200	37362	1.10954	33673.4	3394.28
SB6	JU1200	35747	1.10954	32217.8	3247.56
SB6	JU1200	54378	1.10954	49009.5	4940.16
SB6	JU1200	44451	1.10954	40062.5	4038.3
SB6	JU1200	33918	1.10954	30569.4	3081.4
SB6	JU1200	41229	1.10954	37158.6	3745.59
SB6	JU1200	39962	1.10954	36016.7	3630.48
SB6	JU1200	39922	1.10954	35980.7	3626.85
SB6	JU1200	37989	1.10954	34238.5	3451.24
SB6	JU1200	35681	1.10954	32158.4	3241.56
SB6	JU751	39066	1.10954	35209.2	3549.08
SB6	JU751	42026	1.10954	37876.9	3818
SB6	JU751	37473	1.10954	33773.4	3404.36
SB6	JU751	40742	1.10954	36719.7	3701.35
SB6	JU751	42941	1.10954	38701.6	3901.12
SB6	JU751	34142	1.10954	30771.3	3101.75
SB6	JU751	33698	1.10954	30371.1	3061.41
SB6	JU751	35265	1.10954	31783.4	3203.77
SB6	JU751	34737	1.10954	31307.6	3155.8
SB6	JU751	33359	1.10954	30065.6	3030.61
SB6	JU751	31071	1.10954	28003.5	2822.75
SB6	JU751	34376	1.10954	30982.2	3123.01
SB6	JU751	35239	1.10954	31760	3201.41
SB6	JU751	25509	1.10954	22990.6	2317.45
SB6	JU751	31800	1.10954	28660.5	2888.98
SB6	JU751	34010	1.10954	30652.3	3089.75
SB6	JU751	33399	1.10954	30101.6	3034.25
SB6	JU751	32763	1.10954	29528.4	2976.47
SB6	JU751	30770	1.10954	27732.2	2795.41
SB6	JU751	38165	1.10954	34397.1	3467.23
SB6	JU751	38407	1.10954	34615.2	3489.22
SB6	JU751	33925	1.10954	30575.7	3082.03
SB6	JU751	38049	1.10954	34292.6	3456.69
SB6	JU751	29639	1.10954	26712.9	2692.66
SB6	JU751	34895	1.10954	31450	3170.16
SB6	JU751	34544	1.10954	31133.6	3138.27
SB6	JU751	33042	1.10954	29779.9	3001.81
SB6	JU751	37312	1.10954	33628.3	3389.74
SB6	JU751	31261	1.10954	28174.7	2840.01
SB6	JU751	31560	1.10954	28444.2	2867.18
SB6	RIL103	37266	1.10954	33586.9	3385.56
SB6	RIL103	40938	1.10954	36896.4	3719.15
SB6	RIL103	42721	1.10954	38503.3	3881.14
SB6	RIL103	41533	1.10954	37432.6	3773.21
SB6	RIL103	39680	1.10954	35762.6	3604.87
SB6	RIL103	35852	1.10954	32312.5	3257.1
SB6	RIL103	48833	1.10954	44011.9	4436.4
SB6	RIL103	33985	1.10954	30629.8	3087.48
SB6	RIL103	40840	1.10954	36808	3710.25
SB6	RIL103	45614	1.10954	41110.7	4143.96
SB6	RIL103	45867	1.10954	41338.7	4166.94
SB6	RIL103	50184	1.10954	45229.5	4559.14
SB6	RIL103	35800	1.10954	32265.6	3252.37
SB6	RIL103	37010	1.10954	33356.1	3362.3
SB6	RIL103	37437	1.10954	33741	3401.09
SB6	RIL103	40876	1.10954	36840.5	3713.52
SB6	RIL103	41256	1.10954	37183	3748.04
SB6	RIL103	42858	1.10954	38626.8	3893.58
SB6	RIL103	45675	1.10954	41165.7	4149.5
SB6	RIL103	35139	1.10954	31669.9	3192.32
SB6	RIL103	42353	1.10954	38171.7	3847.7
SB6	RIL103	38816	1.10954	34983.9	3526.37
SB6	RIL103	38098	1.10954	34336.7	3461.14
SB6	RIL103	43805	1.10954	39480.3	3979.61
SB6	RIL103	28428	1.10954	25621.4	2582.64
SB6	RIL103	46982	1.10954	42343.7	4268.24
SB6	RIL103	39146	1.10954	35281.3	3556.35
SB6	RIL103	42008	1.10954	37860.7	3816.36
SB6	RIL103	36739	1.10954	33111.9	3337.68
SB6	RIL103	44243	1.10954	39875.1	4019.41
SB6	RIL135	37809	1.10954	34076.3	3434.89
SB6	RIL135	38453	1.10954	34656.7	3493.39
SB6	RIL135	30142	1.10954	27166.2	2738.35
SB6	RIL135	33249	1.10954	29966.5	3020.62
SB6	RIL135	28848	1.10954	26000	2620.8
SB6	RIL135	38399	1.10954	34608	3488.49
SB6	RIL135	45990	1.10954	41449.6	4178.12
SB6	RIL135	32528	1.10954	29316.6	2955.12
SB6	RIL135	35472	1.10954	31970	3222.57
SB6	RIL135	35876	1.10954	32334.1	3259.28
SB6	RIL135	37071	1.10954	33411.1	3367.84
SB6	RIL135	32626	1.10954	29405	2964.02
SB6	RIL135	36664	1.10954	33044.3	3330.87
SB6	RIL135	30593	1.10954	27572.7	2779.33
SB6	RIL135	38779	1.10954	34950.5	3523.01
SB6	RIL135	46923	1.10954	42290.5	4262.88
SB6	RIL135	40094	1.10954	36135.7	3642.48
SB6	RIL135	36217	1.10954	32641.4	3290.26
SB6	RIL135	34653	1.10954	31231.8	3148.17
SB6	RIL135	46668	1.10954	42060.7	4239.71
SB6	RIL135	35470	1.10954	31968.2	3222.39
SB6	RIL135	36272	1.10954	32691	3295.25
SB6	RIL135	32017	1.10954	28856.1	2908.69
SB6	RIL135	34295	1.10954	30909.2	3115.65
SB6	RIL135	34414	1.10954	31016.4	3126.46
SB6	RIL135	30391	1.10954	27390.6	2760.97
SB6	RIL135	32494	1.10954	29286	2952.03
SB6	RIL135	43165	1.10954	38903.5	3921.47
SB6	RIL135	40092	1.10954	36133.9	3642.29
SB6	RIL135	28630	1.10954	25803.5	2600.99
SB6	RIL28	40078	1.10954	36121.3	3641.02
SB6	RIL28	41413	1.10954	37324.5	3762.31
SB6	RIL28	39138	1.10954	35274.1	3555.63
SB6	RIL28	40063	1.10954	36107.7	3639.66
SB6	RIL28	30758	1.10954	27721.4	2794.32
SB6	RIL28	31586	1.10954	28467.6	2869.54
SB6	RIL28	34290	1.10954	30904.7	3115.19
SB6	RIL28	35806	1.10954	32271	3252.92
SB6	RIL28	36390	1.10954	32797.4	3305.97
SB6	RIL28	35554	1.10954	32043.9	3230.02
SB6	RIL28	36303	1.10954	32718.9	3298.07
SB6	RIL28	33105	1.10954	29836.7	3007.54
SB6	RIL28	35503	1.10954	31997.9	3225.39
SB6	RIL28	33472	1.10954	30167.4	3040.88
SB6	RIL28	31065	1.10954	27998.1	2822.21
SB6	RIL28	28126	1.10954	25349.2	2555.2
SB6	RIL28	34067	1.10954	30703.7	3094.93
SB6	RIL28	38167	1.10954	34398.9	3467.41
SB6	RIL28	36883	1.10954	33241.7	3350.76
SB6	RIL28	42830	1.10954	38601.6	3891.04
SB6	RIL28	35675	1.10954	32152.9	3241.02
SB6	RIL28	32718	1.10954	29487.9	2972.38
SB6	RIL28	32842	1.10954	29599.6	2983.64
SB6	RIL28	33607	1.10954	30289.1	3053.14
SB6	RIL28	34522	1.10954	31113.8	3136.27
SB6	RIL28	39173	1.10954	35305.6	3558.8
SB6	RIL28	31612	1.10954	28491.1	2871.9
SB6	RIL28	28084	1.10954	25311.4	2551.39
SB6	RIL28	35836	1.10954	32298.1	3255.64
SB6	RIL28	34182	1.10954	30807.3	3105.38
SB6	RIL35	37126	1.10954	33460.7	3372.84
SB6	RIL35	42853	1.10954	38622.3	3893.13
SB6	RIL35	41356	1.10954	37273.1	3757.13
SB6	RIL35	46195	1.10954	41634.4	4196.74
SB6	RIL35	39825	1.10954	35893.2	3618.04
SB6	RIL35	36241	1.10954	32663.1	3292.44
SB6	RIL35	41776	1.10954	37651.6	3795.28
SB6	RIL35	35793	1.10954	32259.3	3251.74
SB6	RIL35	41862	1.10954	37729.1	3803.1
SB6	RIL35	40200	1.10954	36231.2	3652.11
SB6	RIL35	41071	1.10954	37016.2	3731.24
SB6	RIL35	36940	1.10954	33293.1	3355.94
SB6	RIL35	41175	1.10954	37110	3740.68
SB6	RIL35	40041	1.10954	36087.9	3637.66
SB6	RIL35	38888	1.10954	35048.7	3532.91
SB6	RIL35	42997	1.10954	38752.1	3906.21
SB6	RIL35	48532	1.10954	43740.6	4409.06
SB6	RIL35	37393	1.10954	33701.3	3397.09
SB6	RIL35	39416	1.10954	35524.6	3580.88
SB6	RIL35	37245	1.10954	33567.9	3383.65
SB6	RIL35	42529	1.10954	38330.3	3863.69
SB6	RIL35	47202	1.10954	42541.9	4288.23
SB6	RIL35	44528	1.10954	40131.9	4045.3
SB6	RIL35	47954	1.10954	43219.7	4356.54
SB6	RIL35	46779	1.10954	42160.7	4249.8
SB6	RIL35	48261	1.10954	43496.4	4384.44
SB6	RIL35	40179	1.10954	36212.3	3650.2
SB6	RIL35	37907	1.10954	34164.6	3443.79
SB6	RIL35	38049	1.10954	34292.6	3456.69
SB6	RIL35	40783	1.10954	36756.7	3705.07
SB6	RIL36	41987	1.10954	37841.8	3814.45
SB6	RIL36	43547	1.10954	39247.8	3956.18
SB6	RIL36	34453	1.10954	31051.6	3130
SB6	RIL36	42132	1.10954	37972.5	3827.63
SB6	RIL36	40870	1.10954	36835.1	3712.97
SB6	RIL36	38196	1.10954	34425.1	3470.05
SB6	RIL36	32603	1.10954	29384.2	2961.93
SB6	RIL36	36283	1.10954	32700.9	3296.25
SB6	RIL36	35584	1.10954	32070.9	3232.75
SB6	RIL36	44182	1.10954	39820.1	4013.86
SB6	RIL36	40852	1.10954	36818.8	3711.34
SB6	RIL36	35874	1.10954	32332.3	3259.1
SB6	RIL36	34167	1.10954	30793.8	3104.02
SB6	RIL36	36064	1.10954	32503.5	3276.36
SB6	RIL36	36488	1.10954	32885.7	3314.88
SB6	RIL36	38528	1.10954	34724.3	3500.21
SB6	RIL36	47810	1.10954	43089.9	4343.46
SB6	RIL36	39471	1.10954	35574.2	3585.88
SB6	RIL36	36303	1.10954	32718.9	3298.07
SB6	RIL36	45848	1.10954	41321.6	4165.22
SB6	RIL36	33705	1.10954	30377.4	3062.05
SB6	RIL36	45759	1.10954	41241.4	4157.13
SB6	RIL36	36839	1.10954	33202	3346.76
SB6	RIL36	39997	1.10954	36048.3	3633.66
SB6	RIL36	33065	1.10954	29800.6	3003.9
SB6	RIL36	32818	1.10954	29578	2981.46
SB6	RIL36	40752	1.10954	36728.7	3702.25
SB6	RIL36	35632	1.10954	32114.2	3237.11
SB6	RIL36	44527	1.10954	40131	4045.21
SB6	RIL36	39357	1.10954	35471.4	3575.52
SB6	RIL49	35116	1.10954	31649.1	3190.23
SB6	RIL49	28427	1.10954	25620.5	2582.55
SB6	RIL49	37993	1.10954	34242.1	3451.6
SB6	RIL49	36556	1.10954	32947	3321.05
SB6	RIL49	30894	1.10954	27844	2806.67
SB6	RIL49	35899	1.10954	32354.8	3261.37
SB6	RIL49	27104	1.10954	24428.1	2462.36
SB6	RIL49	38263	1.10954	34485.4	3476.13
SB6	RIL49	33879	1.10954	30534.3	3077.85
SB6	RIL49	25748	1.10954	23206	2339.17
SB6	RIL49	32888	1.10954	29641.1	2987.82
SB6	RIL49	29651	1.10954	26723.7	2693.75
SB6	RIL49	24424	1.10954	22012.7	2218.88
SB6	RIL49	33315	1.10954	30025.9	3026.61
SB6	RIL49	30247	1.10954	27260.8	2747.89
SB6	RIL49	32753	1.10954	29519.4	2975.56
SB6	RIL49	31031	1.10954	27967.4	2819.12
SB6	RIL49	30906	1.10954	27854.8	2807.76
SB6	RIL49	32958	1.10954	29704.2	2994.18
SB6	RIL49	30175	1.10954	27195.9	2741.35
SB6	RIL49	29039	1.10954	26172.1	2638.15
SB6	RIL49	27793	1.10954	25049.1	2524.95
SB6	RIL49	37560	1.10954	33851.9	3412.27
SB6	RIL49	28930	1.10954	26073.9	2628.24
SB6	RIL49	32600	1.10954	29381.5	2961.66
SB6	RIL49	36597	1.10954	32983.9	3324.78
SB6	RIL49	30415	1.10954	27412.2	2763.15
SB6	RIL49	32991	1.10954	29733.9	2997.18
SB6	RIL49	24855	1.10954	22401.2	2258.04
SB6	RIL49	25697	1.10954	23160	2334.53
SB6	RIL54	44267	1.10954	39896.7	4021.59
SB6	RIL54	40276	1.10954	36299.7	3659.01
SB6	RIL54	35594	1.10954	32079.9	3233.66
SB6	RIL54	34205	1.10954	30828.1	3107.47
SB6	RIL54	34297	1.10954	30911	3115.83
SB6	RIL54	42773	1.10954	38550.2	3885.86
SB6	RIL54	29628	1.10954	26702.9	2691.66
SB6	RIL54	36814	1.10954	33179.5	3344.49
SB6	RIL54	28127	1.10954	25350.1	2555.29
SB6	RIL54	32782	1.10954	29545.6	2978.19
SB6	RIL54	32787	1.10954	29550.1	2978.65
SB6	RIL54	35775	1.10954	32243.1	3250.1
SB6	RIL54	29516	1.10954	26602	2681.48
SB6	RIL54	37561	1.10954	33852.8	3412.36
SB6	RIL54	40563	1.10954	36558.4	3685.08
SB6	RIL54	35173	1.10954	31700.5	3195.41
SB6	RIL54	39949	1.10954	36005	3629.3
SB6	RIL54	36944	1.10954	33296.7	3356.3
SB6	RIL54	38921	1.10954	35078.5	3535.91
SB6	RIL54	38626	1.10954	34812.6	3509.11
SB6	RIL54	32816	1.10954	29576.2	2981.28
SB6	RIL54	35253	1.10954	31772.6	3202.68
SB6	RIL54	40292	1.10954	36314.1	3660.46
SB6	RIL54	31207	1.10954	28126.1	2835.11
SB6	RIL54	38613	1.10954	34800.9	3507.93
SB6	RIL54	36526	1.10954	32919.9	3318.33
SB6	RIL54	38625	1.10954	34811.7	3509.02
SB6	RIL54	34085	1.10954	30719.9	3096.57
SB6	RIL54	35765	1.10954	32234.1	3249.19
SB6	RIL54	44649	1.10954	40241	4056.29
SB6	RIL64	43213	1.10954	38946.8	3925.83
SB6	RIL64	30940	1.10954	27885.4	2810.85
SB6	RIL64	25743	1.10954	23201.5	2338.71
SB6	RIL64	29744	1.10954	26807.5	2702.2
SB6	RIL64	40163	1.10954	36197.9	3648.74
SB6	RIL64	36342	1.10954	32754.1	3301.61
SB6	RIL64	41935	1.10954	37794.9	3809.73
SB6	RIL64	42298	1.10954	38122.1	3842.71
SB6	RIL64	39286	1.10954	35407.4	3569.07
SB6	RIL64	41563	1.10954	37459.6	3775.93
SB6	RIL64	36529	1.10954	32922.6	3318.6
SB6	RIL64	29516	1.10954	26602	2681.48
SB6	RIL64	35933	1.10954	32385.5	3264.46
SB6	RIL64	44201	1.10954	39837.2	4015.59
SB6	RIL64	37025	1.10954	33369.7	3363.66
SB6	RIL64	34963	1.10954	31511.2	3176.33
SB6	RIL64	36265	1.10954	32684.7	3294.62
SB6	RIL64	33567	1.10954	30253.1	3049.51
SB6	RIL64	35324	1.10954	31836.6	3209.13
SB6	RIL64	28430	1.10954	25623.2	2582.82
SB6	RIL64	32625	1.10954	29404.1	2963.93
SB6	RIL64	30966	1.10954	27908.8	2813.21
SB6	RIL64	43280	1.10954	39007.1	3931.92
SB6	RIL64	31647	1.10954	28522.6	2875.08
SB6	RIL64	37205	1.10954	33531.9	3380.02
SB6	RIL64	39976	1.10954	36029.3	3631.76
SB6	RIL64	29317	1.10954	26422.6	2663.4
SB6	RIL64	35006	1.10954	31550	3180.24
SB6	RIL64	34597	1.10954	31181.4	3143.08
SB6	RIL64	38873	1.10954	35035.2	3531.55
SB6	RIL71	27196	1.10954	24511	2470.71
SB6	RIL71	31226	1.10954	28143.2	2836.83
SB6	RIL71	44628	1.10954	40222.1	4054.38
SB6	RIL71	38431	1.10954	34636.9	3491.4
SB6	RIL71	38985	1.10954	35136.2	3541.73
SB6	RIL71	39911	1.10954	35970.7	3625.85
SB6	RIL71	38167	1.10954	34398.9	3467.41
SB6	RIL71	41803	1.10954	37676	3797.74
SB6	RIL71	40269	1.10954	36293.4	3658.37
SB6	RIL71	36244	1.10954	32665.8	3292.71
SB6	RIL71	48981	1.10954	44145.3	4449.85
SB6	RIL71	35754	1.10954	32224.1	3248.19
SB6	RIL71	41283	1.10954	37207.3	3750.5
SB6	RIL71	32617	1.10954	29396.9	2963.2
SB6	RIL71	37543	1.10954	33836.5	3410.72
SB6	RIL71	42793	1.10954	38568.2	3887.68
SB6	RIL71	39873	1.10954	35936.5	3622.4
SB6	RIL71	48039	1.10954	43296.3	4364.27
SB6	RIL71	38432	1.10954	34637.8	3491.49
SB6	RIL71	52207	1.10954	47052.8	4742.92
SB6	RIL71	37674	1.10954	33954.6	3422.62
SB6	RIL71	36080	1.10954	32518	3277.81
SB6	RIL71	47546	1.10954	42852	4319.48
SB6	RIL71	41438	1.10954	37347	3764.58
SB6	RIL71	48641	1.10954	43838.9	4418.96
SB6	RIL71	39376	1.10954	35488.6	3577.25
SB6	RIL71	42755	1.10954	38534	3884.22
SB6	RIL71	41382	1.10954	37296.5	3759.49
SB6	RIL71	34962	1.10954	31510.3	3176.24
SB6	RIL71	49495	1.10954	44608.6	4496.54
SB6	RIL78	38297	1.10954	34516.1	3479.22
SB6	RIL78	28454	1.10954	25644.8	2585
SB6	RIL78	41524	1.10954	37424.5	3772.39
SB6	RIL78	43435	1.10954	39146.8	3946
SB6	RIL78	36524	1.10954	32918.1	3318.15
SB6	RIL78	44462	1.10954	40072.4	4039.3
SB6	RIL78	38507	1.10954	34705.4	3498.3
SB6	RIL78	38985	1.10954	35136.2	3541.73
SB6	RIL78	36450	1.10954	32851.4	3311.42
SB6	RIL78	33759	1.10954	30426.1	3066.95
SB6	RIL78	36924	1.10954	33278.6	3354.49
SB6	RIL78	46921	1.10954	42288.7	4262.7
SB6	RIL78	36824	1.10954	33188.5	3345.4
SB6	RIL78	29588	1.10954	26666.9	2688.02
SB6	RIL78	34819	1.10954	31381.5	3163.25
SB6	RIL78	35565	1.10954	32053.8	3231.02
SB6	RIL78	46271	1.10954	41702.8	4203.65
SB6	RIL78	37914	1.10954	34170.9	3444.43
SB6	RIL78	49697	1.10954	44790.6	4514.89
SB6	RIL78	35111	1.10954	31644.6	3189.78
SB6	RIL78	42804	1.10954	38578.1	3888.68
SB6	RIL78	35057	1.10954	31596	3184.87
SB6	RIL78	32837	1.10954	29595.1	2983.19
SB6	RIL78	44969	1.10954	40529.4	4085.36
SB6	RIL78	38917	1.10954	35074.9	3535.55
SB6	RIL78	42104	1.10954	37947.2	3825.08
SB6	RIL78	37696	1.10954	33974.4	3424.62
SB6	RIL78	36182	1.10954	32609.9	3287.08
SB6	RIL78	32649	1.10954	29425.7	2966.11
SB6	RIL78	34609	1.10954	31192.2	3144.17
SB6	RIL96	37957	1.10954	34209.7	3448.33
SB6	RIL96	28790	1.10954	25947.7	2615.53
SB6	RIL96	39512	1.10954	35611.1	3589.6
SB6	RIL96	29488	1.10954	26576.8	2678.94
SB6	RIL96	40067	1.10954	36111.3	3640.02
SB6	RIL96	42961	1.10954	38719.6	3902.94
SB6	RIL96	39934	1.10954	35991.5	3627.94
SB6	RIL96	35491	1.10954	31987.1	3224.3
SB6	RIL96	36359	1.10954	32769.4	3303.16
SB6	RIL96	42176	1.10954	38012.1	3831.62
SB6	RIL96	33444	1.10954	30142.2	3038.33
SB6	RIL96	41384	1.10954	37298.3	3759.67
SB6	RIL96	30359	1.10954	27361.8	2758.07
SB6	RIL96	38612	1.10954	34800	3507.84
SB6	RIL96	39906	1.10954	35966.2	3625.4
SB6	RIL96	40822	1.10954	36791.8	3708.61
SB6	RIL96	35397	1.10954	31902.4	3215.76
SB6	RIL96	43092	1.10954	38837.7	3914.84
SB6	RIL96	26890	1.10954	24235.3	2442.91
SB6	RIL96	34197	1.10954	30820.9	3106.74
SB6	RIL96	35728	1.10954	32200.7	3245.83
SB6	RIL96	36606	1.10954	32992	3325.6
SB6	RIL96	43369	1.10954	39087.4	3940
SB6	RIL96	36229	1.10954	32652.3	3291.35
SB6	RIL96	37124	1.10954	33458.9	3372.66
SB6	RIL96	43255	1.10954	38984.6	3929.65
SB6	RIL96	33781	1.10954	30445.9	3068.95
SB6	RIL96	31100	1.10954	28029.6	2825.39
SB6	RIL96	41448	1.10954	37356	3765.49
SB6	RIL96	27265	1.10954	24573.2	2476.98
SB6	RIL99	36327	1.10954	32740.6	3300.25
SB6	RIL99	39251	1.10954	35375.9	3565.89
SB6	RIL99	41148	1.10954	37085.6	3738.23
SB6	RIL99	37116	1.10954	33451.7	3371.93
SB6	RIL99	34906	1.10954	31459.9	3171.15
SB6	RIL99	51491	1.10954	46407.5	4677.88
SB6	RIL99	48439	1.10954	43656.8	4400.61
SB6	RIL99	49438	1.10954	44557.2	4491.36
SB6	RIL99	47039	1.10954	42395	4273.42
SB6	RIL99	38402	1.10954	34610.7	3488.76
SB6	RIL99	35130	1.10954	31661.8	3191.5
SB6	RIL99	37180	1.10954	33509.4	3377.74
SB6	RIL99	42003	1.10954	37856.2	3815.91
SB6	RIL99	34025	1.10954	30665.8	3091.12
SB6	RIL99	32680	1.10954	29453.6	2968.93
SB6	RIL99	42480	1.10954	38286.1	3859.24
SB6	RIL99	43123	1.10954	38865.6	3917.66
SB6	RIL99	35983	1.10954	32430.5	3269
SB6	RIL99	43720	1.10954	39403.7	3971.89
SB6	RIL99	33894	1.10954	30547.8	3079.22
SB6	RIL99	38556	1.10954	34749.5	3502.75
SB6	RIL99	37687	1.10954	33966.3	3423.8
SB6	RIL99	44199	1.10954	39835.4	4015.41
SB6	RIL99	34511	1.10954	31103.9	3135.27
SB6	RIL99	32381	1.10954	29184.2	2941.76
SB6	RIL99	37269	1.10954	33589.6	3385.83
SB6	RIL99	31119	1.10954	28046.7	2827.11
SB6	RIL99	23886	1.10954	21527.8	2170.01
SB6	RIL99	43571	1.10954	39269.4	3958.36
SB6	RIL99	30669	1.10954	27641.2	2786.23
SB7	JU1200	44336	1.06429	41657.8	4199.1
SB7	JU1200	46495	1.06429	43686.4	4403.58
SB7	JU1200	40026	1.06429	37608.1	3790.9
SB7	JU1200	37380	1.06429	35122	3540.29
SB7	JU1200	37510	1.06429	35244.1	3552.61
SB7	JU1200	45269	1.06429	42534.4	4287.47
SB7	JU1200	36982	1.06429	34748	3502.6
SB7	JU1200	37652	1.06429	35377.5	3566.06
SB7	JU1200	41059	1.06429	38578.7	3888.74
SB7	JU1200	39859	1.06429	37451.2	3775.08
SB7	JU1200	41982	1.06429	39446	3976.15
SB7	JU1200	41773	1.06429	39249.6	3956.36
SB7	JU1200	36022	1.06429	33846	3411.68
SB7	JU1200	36539	1.06429	34331.8	3460.64
SB7	JU1200	33629	1.06429	31597.6	3185.03
SB7	JU1200	38606	1.06429	36273.9	3656.41
SB7	JU1200	43262	1.06429	40648.7	4097.38
SB7	JU1200	36230	1.06429	34041.4	3431.38
SB7	JU1200	36582	1.06429	34372.2	3464.72
SB7	JU1200	31795	1.06429	29874.3	3011.33
SB7	JU1200	35972	1.06429	33799	3406.94
SB7	JU1200	34368	1.06429	32291.9	3255.03
SB7	JU1200	42985	1.06429	40388.4	4071.15
SB7	JU1200	37114	1.06429	34872	3515.1
SB7	JU1200	40885	1.06429	38415.2	3872.26
SB7	JU1200	47440	1.06429	44574.3	4493.09
SB7	JU1200	39993	1.06429	37577.1	3787.77
SB7	JU1200	38387	1.06429	36068.1	3635.67
SB7	JU1200	34779	1.06429	32678.1	3293.95
SB7	JU1200	39038	1.06429	36679.8	3697.33
SB7	JU751	28563	1.06429	26837.6	2705.23
SB7	JU751	34311	1.06429	32238.4	3249.63
SB7	JU751	33106	1.06429	31106.2	3135.5
SB7	JU751	29592	1.06429	27804.4	2802.69
SB7	JU751	38159	1.06429	35853.9	3614.07
SB7	JU751	25024	1.06429	23512.4	2370.05
SB7	JU751	31948	1.06429	30018.1	3025.82
SB7	JU751	38945	1.06429	36592.4	3688.52
SB7	JU751	30975	1.06429	29103.9	2933.67
SB7	JU751	31116	1.06429	29236.4	2947.03
SB7	JU751	37289	1.06429	35036.5	3531.68
SB7	JU751	39137	1.06429	36772.8	3706.7
SB7	JU751	30615	1.06429	28765.6	2899.58
SB7	JU751	24359	1.06429	22887.5	2307.06
SB7	JU751	40482	1.06429	38036.6	3834.09
SB7	JU751	35466	1.06429	33323.6	3359.02
SB7	JU751	28278	1.06429	26569.8	2678.24
SB7	JU751	36742	1.06429	34522.5	3479.87
SB7	JU751	25310	1.06429	23781.1	2397.13
SB7	JU751	36195	1.06429	34008.6	3428.06
SB7	JU751	37122	1.06429	34879.6	3515.86
SB7	JU751	30825	1.06429	28962.9	2919.46
SB7	JU751	35433	1.06429	33292.6	3355.89
SB7	JU751	28521	1.06429	26798.1	2701.25
SB7	JU751	26843	1.06429	25221.5	2542.33
SB7	JU751	31408	1.06429	29510.7	2974.68
SB7	JU751	37603	1.06429	35331.5	3561.42
SB7	JU751	35352	1.06429	33216.5	3348.22
SB7	JU751	34953	1.06429	32841.6	3310.43
SB7	JU751	29778	1.06429	27979.2	2820.3
SB7	RIL10	53201	1.06429	49987.3	5038.72
SB7	RIL10	39130	1.06429	36766.3	3706.04
SB7	RIL10	30839	1.06429	28976.1	2920.79
SB7	RIL10	43977	1.06429	41320.5	4165.1
SB7	RIL10	40114	1.06429	37690.8	3799.23
SB7	RIL10	48780	1.06429	45833.3	4620
SB7	RIL10	34882	1.06429	32774.9	3303.71
SB7	RIL10	32926	1.06429	30937	3118.45
SB7	RIL10	47246	1.06429	44392	4474.71
SB7	RIL10	41661	1.06429	39144.4	3945.75
SB7	RIL10	38305	1.06429	35991.1	3627.9
SB7	RIL10	44507	1.06429	41818.4	4215.3
SB7	RIL10	41398	1.06429	38897.3	3920.84
SB7	RIL10	39522	1.06429	37134.6	3743.17
SB7	RIL10	33173	1.06429	31169.1	3141.85
SB7	RIL10	44916	1.06429	42202.7	4254.04
SB7	RIL10	51270	1.06429	48172.9	4855.83
SB7	RIL10	31503	1.06429	29600	2983.68
SB7	RIL10	38189	1.06429	35882.1	3616.92
SB7	RIL10	43840	1.06429	41191.7	4152.13
SB7	RIL10	39069	1.06429	36708.9	3700.26
SB7	RIL10	47767	1.06429	44881.5	4524.06
SB7	RIL10	41185	1.06429	38697.1	3900.67
SB7	RIL10	41454	1.06429	38949.9	3926.15
SB7	RIL10	36388	1.06429	34189.9	3446.34
SB7	RIL10	51295	1.06429	48196.4	4858.2
SB7	RIL10	45841	1.06429	43071.9	4341.64
SB7	RIL10	41477	1.06429	38971.5	3928.33
SB7	RIL10	35418	1.06429	33278.5	3354.47
SB7	RIL10	37538	1.06429	35270.4	3555.26
SB7	RIL102	27488	1.06429	25827.5	2603.41
SB7	RIL102	27101	1.06429	25463.9	2566.76
SB7	RIL102	28719	1.06429	26984.2	2720
SB7	RIL102	36212	1.06429	34024.5	3429.67
SB7	RIL102	28554	1.06429	26829.1	2704.38
SB7	RIL102	33960	1.06429	31908.6	3216.38
SB7	RIL102	36592	1.06429	34381.6	3465.66
SB7	RIL102	37134	1.06429	34890.8	3517
SB7	RIL102	34236	1.06429	32167.9	3242.52
SB7	RIL102	28195	1.06429	26491.8	2670.37
SB7	RIL102	34524	1.06429	32438.5	3269.8
SB7	RIL102	34019	1.06429	31964	3221.97
SB7	RIL102	37225	1.06429	34976.3	3525.61
SB7	RIL102	33542	1.06429	31515.8	3176.79
SB7	RIL102	31745	1.06429	29827.4	3006.6
SB7	RIL102	33340	1.06429	31326	3157.66
SB7	RIL102	33396	1.06429	31378.6	3162.97
SB7	RIL102	32804	1.06429	30822.4	3106.9
SB7	RIL102	37550	1.06429	35281.7	3556.4
SB7	RIL102	30800	1.06429	28939.5	2917.1
SB7	RIL102	35725	1.06429	33566.9	3383.55
SB7	RIL102	38793	1.06429	36449.6	3674.12
SB7	RIL102	29705	1.06429	27910.6	2813.39
SB7	RIL102	30255	1.06429	28427.4	2865.48
SB7	RIL102	25882	1.06429	24318.5	2451.31
SB7	RIL102	34023	1.06429	31967.8	3222.35
SB7	RIL102	29784	1.06429	27984.8	2820.87
SB7	RIL102	29442	1.06429	27663.5	2788.48
SB7	RIL102	36610	1.06429	34398.5	3467.37
SB7	RIL102	34380	1.06429	32303.2	3256.16
SB7	RIL104	29598	1.06429	27810.1	2803.25
SB7	RIL104	33791	1.06429	31749.8	3200.38
SB7	RIL104	39462	1.06429	37078.2	3737.48
SB7	RIL104	31579	1.06429	29671.4	2990.88
SB7	RIL104	23261	1.06429	21855.9	2203.07
SB7	RIL104	35244	1.06429	33115	3337.99
SB7	RIL104	41108	1.06429	38624.8	3893.38
SB7	RIL104	36479	1.06429	34275.4	3454.96
SB7	RIL104	31766	1.06429	29847.1	3008.59
SB7	RIL104	24090	1.06429	22634.8	2281.59
SB7	RIL104	40476	1.06429	38030.9	3833.52
SB7	RIL104	36666	1.06429	34451.1	3472.67
SB7	RIL104	41054	1.06429	38574	3888.26
SB7	RIL104	32159	1.06429	30216.4	3045.81
SB7	RIL104	32269	1.06429	30319.7	3056.23
SB7	RIL104	27687	1.06429	26014.5	2622.26
SB7	RIL104	36228	1.06429	34039.6	3431.19
SB7	RIL104	39185	1.06429	36817.9	3711.25
SB7	RIL104	39019	1.06429	36662	3695.53
SB7	RIL104	30963	1.06429	29092.6	2932.53
SB7	RIL104	43262	1.06429	40648.7	4097.38
SB7	RIL104	37967	1.06429	35673.5	3595.89
SB7	RIL104	41482	1.06429	38976.2	3928.8
SB7	RIL104	28526	1.06429	26802.8	2701.72
SB7	RIL104	30181	1.06429	28357.8	2858.47
SB7	RIL104	31211	1.06429	29325.6	2956.02
SB7	RIL104	38497	1.06429	36171.5	3646.09
SB7	RIL104	27214	1.06429	25570.1	2577.46
SB7	RIL104	38711	1.06429	36372.6	3666.35
SB7	RIL104	32912	1.06429	30923.9	3117.13
SB7	RIL129	38089	1.06429	35788.1	3607.44
SB7	RIL129	38935	1.06429	36583	3687.57
SB7	RIL129	40169	1.06429	37742.5	3804.44
SB7	RIL129	39487	1.06429	37101.7	3739.85
SB7	RIL129	39275	1.06429	36902.5	3719.77
SB7	RIL129	43949	1.06429	41294.2	4162.45
SB7	RIL129	34705	1.06429	32608.6	3286.94
SB7	RIL129	41877	1.06429	39347.3	3966.21
SB7	RIL129	41400	1.06429	38899.1	3921.03
SB7	RIL129	46088	1.06429	43303.9	4365.04
SB7	RIL129	37393	1.06429	35134.2	3541.53
SB7	RIL129	40127	1.06429	37703	3800.47
SB7	RIL129	45174	1.06429	42445.2	4278.47
SB7	RIL129	35248	1.06429	33118.8	3338.37
SB7	RIL129	43722	1.06429	41080.9	4140.95
SB7	RIL129	37818	1.06429	35533.5	3581.78
SB7	RIL129	38068	1.06429	35768.4	3605.46
SB7	RIL129	38578	1.06429	36247.6	3653.76
SB7	RIL129	46351	1.06429	43551.1	4389.95
SB7	RIL129	32046	1.06429	30110.2	3035.11
SB7	RIL129	43474	1.06429	40847.8	4117.46
SB7	RIL129	37049	1.06429	34811	3508.95
SB7	RIL129	41156	1.06429	38669.9	3897.92
SB7	RIL129	36662	1.06429	34447.3	3472.29
SB7	RIL129	31080	1.06429	29202.5	2943.62
SB7	RIL129	37791	1.06429	35508.1	3579.22
SB7	RIL129	37755	1.06429	35474.3	3575.81
SB7	RIL129	42697	1.06429	40117.8	4043.87
SB7	RIL129	38014	1.06429	35717.7	3600.34
SB7	RIL129	39874	1.06429	37465.3	3776.5
SB7	RIL136	43344	1.06429	40725.7	4105.15
SB7	RIL136	29653	1.06429	27861.7	2808.46
SB7	RIL136	39456	1.06429	37072.6	3736.91
SB7	RIL136	34811	1.06429	32708.2	3296.98
SB7	RIL136	43781	1.06429	41136.3	4146.54
SB7	RIL136	45315	1.06429	42577.6	4291.83
SB7	RIL136	34248	1.06429	32179.2	3243.66
SB7	RIL136	40626	1.06429	38171.9	3847.73
SB7	RIL136	38754	1.06429	36413	3670.43
SB7	RIL136	46163	1.06429	43374.4	4372.14
SB7	RIL136	37865	1.06429	35577.7	3586.23
SB7	RIL136	31866	1.06429	29941.1	3018.06
SB7	RIL136	40927	1.06429	38454.7	3876.23
SB7	RIL136	36206	1.06429	34018.9	3429.1
SB7	RIL136	40111	1.06429	37688	3798.95
SB7	RIL136	50066	1.06429	47041.6	4741.8
SB7	RIL136	46510	1.06429	43700.4	4405.01
SB7	RIL136	43886	1.06429	41235	4156.48
SB7	RIL136	45950	1.06429	43174.3	4351.97
SB7	RIL136	46170	1.06429	43381	4372.8
SB7	RIL136	33723	1.06429	31685.9	3193.94
SB7	RIL136	32250	1.06429	30301.9	3054.43
SB7	RIL136	43545	1.06429	40914.6	4124.19
SB7	RIL136	38710	1.06429	36371.6	3666.26
SB7	RIL136	33973	1.06429	31920.8	3217.61
SB7	RIL136	45400	1.06429	42657.5	4299.88
SB7	RIL136	38344	1.06429	36027.7	3631.6
SB7	RIL136	43481	1.06429	40854.4	4118.13
SB7	RIL136	30159	1.06429	28337.2	2856.39
SB7	RIL136	47169	1.06429	44319.6	4467.42
SB7	RIL139	41899	1.06429	39368	3968.29
SB7	RIL139	50027	1.06429	47005	4738.1
SB7	RIL139	42905	1.06429	40313.2	4063.57
SB7	RIL139	22884	1.06429	21501.6	2167.36
SB7	RIL139	39755	1.06429	37353.5	3765.23
SB7	RIL139	36329	1.06429	34134.5	3440.75
SB7	RIL139	44294	1.06429	41618.3	4195.13
SB7	RIL139	40643	1.06429	38187.9	3849.34
SB7	RIL139	41104	1.06429	38621	3893
SB7	RIL139	38939	1.06429	36586.8	3687.95
SB7	RIL139	40147	1.06429	37721.8	3802.36
SB7	RIL139	41568	1.06429	39057	3936.94
SB7	RIL139	41133	1.06429	38648.3	3895.74
SB7	RIL139	43795	1.06429	41149.5	4147.87
SB7	RIL139	27670	1.06429	25998.5	2620.65
SB7	RIL139	40704	1.06429	38245.2	3855.11
SB7	RIL139	41896	1.06429	39365.2	3968.01
SB7	RIL139	36457	1.06429	34254.7	3452.88
SB7	RIL139	30859	1.06429	28994.9	2922.68
[truncated: 821 more rows]

## Sheet: Fig3a_mapping
Block	id	Corr_PZArea_pixels	C1M1	C1M2	C1M3	C1M4	C1M5	C1M6	C1M7	C1M8	C1M9	C1M10	C1M11	C1M12	C1M13	C1M14	C1M15	C1M16	C1M17	C1M18	C1M19	C1M20	C1M21	C1M22	C2M1	C2M2	C2M3	C2M4	C2M5	C2M6	C2M7	C2M8	C2M9	C2M10	C2M11	C2M12	C2M13	C2M14	C2M15	C2M16	C2M17	C2M18	C2M19	C2M20	C2M21	C2M22	C2M23	C2M24	C2M25
			1	1	1	1	1	1	1	1	1	1	1	1	1	1	1	1	1	1	1	1	1	1	2	2	2	2	2	2	2	2	2	2	2	2	2	2	2	2	2	2	2	2	2	2	2	2	2
SB3	RIL1	34704.3	B	B	B	B	B	B	B	B	B	B	B	B	A	A	A	A	A	A	A	A	A	A	B	B	B	B	B	B	B	B	B	B	B	B	B	B	B	B	B	B	B	B	B	B	A	A	A
SB3	RIL105	33117.9	A	A	A	A	A	A	A	A	A	A	A	A	A	A	A	A	A	A	A	A	A	A	B	B	B	B	B	B	B	-	B	B	B	B	B	B	B	B	B	B	B	B	B	B	B	B	B
SB3	RIL109	38382.1	A	A	A	A	A	A	A	A	A	A	A	A	A	A	A	A	A	A	A	B	B	B	B	B	B	B	B	B	B	B	B	B	B	B	B	B	B	B	B	B	B	B	B	B	B	B	B
SB3	RIL113	37124	A	A	A	A	A	A	B	B	B	B	B	B	B	B	B	B	B	B	B	B	B	B	A	A	A	A	A	A	A	A	A	A	A	A	A	A	A	A	A	A	A	A	A	A	A	A	A
SB3	RIL141	37337.2	A	A	A	A	A	A	A	A	A	A	A	A	A	A	A	A	A	A	A	A	A	A	B	B	B	B	B	B	B	B	B	B	B	B	B	B	B	B	B	B	B	B	B	B	B	B	B
SB3	RIL47	31133.5	A	A	A	A	A	A	B	B	A	A	A	B	B	B	B	B	B	B	B	B	B	B	A	A	A	A	A	A	A	A	A	A	A	A	A	A	A	A	A	A	A	A	A	A	A	A	A
SB8	RIL61	33400.3	B	B	B	B	B	B	B	B	B	B	B	B	B	B	B	B	B	B	B	B	B	B	A	A	A	A	A	A	A	A	A	A	B	B	B	B	B	B	B	B	B	B	B	B	B	B	B
SB4	RIL107	34907.5	B	B	B	B	B	B	B	B	B	B	B	B	B	B	B	B	B	B	B	B	B	B	A	A	A	A	A	B	B	A	B	B	B	B	B	B	B	B	B	B	B	B	B	B	B	B	B
SB4	RIL116	29116.5	B	B	B	B	B	B	B	B	B	B	B	B	A	A	A	A	A	A	A	A	A	A	B	B	B	B	B	B	B	B	B	B	B	B	B	B	B	B	B	B	B	B	B	B	B	B	B
SB4	RIL131	39298.7	B	B	B	B	B	B	B	B	A	A	A	A	A	A	A	A	A	A	A	A	A	A	A	A	A	A	A	A	A	A	A	A	A	A	A	A	A	A	A	A	A	A	A	A	A	A	A
SB4	RIL134	31418.3	A	A	A	A	A	A	A	A	A	A	A	A	A	A	A	A	A	A	A	A	A	A	B	B	B	B	B	B	B	B	B	B	B	B	B	B	B	B	B	B	B	B	B	B	B	B	B
SB4	RIL140	30293.3	A	A	A	A	A	A	A	A	A	A	A	A	A	A	A	A	A	A	A	A	A	A	B	B	B	B	B	B	B	-	B	B	B	B	B	B	B	B	B	B	B	B	B	B	B	B	B
SB4	RIL19	39676.7	B	B	B	B	B	B	B	B	B	B	B	B	B	B	B	B	B	B	B	B	A	A	A	A	A	A	A	A	A	A	A	A	A	A	A	A	A	A	A	A	A	A	A	A	A	A	A
SB4	RIL25	30987.9	A	A	A	A	A	A	A	A	A	A	A	A	A	A	A	A	A	A	A	A	A	A	B	B	A	A	A	A	B	B	B	B	B	B	B	B	B	B	B	B	B	B	B	B	B	B	B
SB4	RIL46	28809.2	B	B	B	B	B	B	A	B	B	B	B	B	B	B	B	B	B	B	B	B	B	B	B	B	B	B	B	B	B	B	B	B	B	B	B	B	B	B	A	A	A	A	A	A	A	A	B
SB4	RIL53	33128.8	A	A	A	A	A	A	A	A	A	A	A	A	A	A	A	A	A	A	A	A	B	B	A	A	A	A	A	A	A	A	A	A	A	A	A	A	A	A	A	A	A	A	A	A	A	A	A
SB4	RIL60	33159	B	B	B	B	B	B	B	B	B	B	B	B	B	B	B	B	B	B	B	B	B	B	A	A	A	A	A	A	A	A	A	A	A	A	A	A	A	A	A	A	A	A	A	A	B	B	B
SB4	RIL67	37652.6	A	A	A	A	A	A	A	A	A	A	A	A	A	A	A	A	A	A	A	A	A	A	A	A	A	A	A	B	B	B	A	A	A	A	A	A	A	A	A	A	A	A	A	A	A	A	A
SB4	RIL68	36687.5	B	B	B	B	B	B	B	B	B	B	B	B	B	B	B	B	B	B	B	B	B	B	A	A	A	A	A	A	A	A	A	A	A	A	A	A	A	A	A	A	A	A	A	A	A	A	A
SB4	RIL86	38116.4	B	B	B	B	B	B	B	B	B	B	B	B	B	B	B	B	B	B	B	B	B	B	A	A	A	A	A	A	A	A	A	A	A	A	A	A	A	A	A	A	A	A	A	A	B	B	B
SB4	RIL87	37854.9	B	B	B	B	B	B	B	B	B	B	B	B	B	B	B	B	-	B	B	B	A	A	A	A	A	A	A	A	A	A	A	A	A	A	A	A	A	A	A	A	A	A	A	A	A	B	B
SB5	RIL117	35566.4	B	B	B	B	B	B	B	B	B	B	B	B	B	B	B	B	B	B	B	B	B	A	A	A	A	A	A	A	A	A	A	A	A	A	A	A	A	A	A	A	A	A	A	A	A	A	A
SB5	RIL127	32148	B	B	B	B	B	B	B	B	B	B	B	B	B	B	B	B	B	B	B	B	B	B	A	A	A	A	A	A	B	B	B	B	B	B	B	B	B	B	B	B	B	B	B	B	B	A	A
SB5	RIL130	35373	B	B	B	B	B	B	B	B	B	B	B	B	B	B	B	B	B	B	B	B	B	A	B	B	B	B	B	B	A	A	A	A	A	A	A	A	A	A	A	A	A	A	A	A	A	A	A
SB5	RIL142	32929.4	B	B	B	B	B	B	B	B	B	B	B	B	B	B	B	B	B	B	B	B	B	B	B	B	B	B	B	B	B	A	A	B	B	B	B	B	B	B	B	B	B	B	B	B	B	B	B
SB5	RIL17	34619.2	B	B	B	B	B	B	B	B	B	B	B	B	B	B	B	B	B	B	B	B	B	B	B	B	B	B	B	B	B	B	B	B	B	B	B	B	B	B	B	B	B	B	B	B	B	A	A
SB5	RIL23	34344.6	B	B	B	B	B	B	B	B	B	B	B	B	B	B	B	B	B	B	B	B	B	B	B	B	B	B	B	B	B	B	B	B	B	B	B	B	B	B	B	B	B	B	A	A	A	A	A
SB5	RIL26	36486	A	A	A	A	A	A	A	A	A	A	A	A	A	A	A	A	A	A	B	B	B	B	A	A	A	A	A	A	A	A	A	A	A	A	A	A	A	A	A	A	A	A	A	A	A	A	A
SB5	RIL31	32880.5	B	B	B	B	B	B	B	B	B	B	B	B	B	B	B	B	-	B	B	B	B	A	A	A	A	A	A	A	A	A	A	A	A	A	A	A	A	A	A	A	A	A	A	A	A	A	A
SB5	RIL50	34294.7	A	A	A	A	A	A	B	B	B	B	B	B	B	B	B	B	B	B	B	B	B	B	A	A	A	A	A	A	A	A	A	A	A	A	A	A	A	A	A	A	A	A	A	B	B	B	B
SB5	RIL55	31475	B	B	B	B	B	B	B	A	A	A	A	A	A	A	B	B	-	B	B	B	B	B	B	B	B	B	B	B	B	B	B	B	B	B	B	B	B	B	B	B	B	B	B	B	B	B	B
SB5	RIL66	37630.5	A	A	A	A	A	A	A	A	A	B	B	B	B	B	B	B	B	B	B	B	B	B	B	B	B	B	B	B	B	B	B	B	B	B	B	B	B	B	B	B	B	B	B	B	B	B	A
SB5	RIL80	33251.1	B	B	B	B	B	B	B	B	B	B	B	B	B	B	B	B	B	B	B	B	A	B	A	A	A	A	A	B	B	B	B	B	B	B	B	B	B	B	B	B	B	A	A	A	A	A	A
SB5	RIL81	32806.4	B	B	B	B	B	B	B	B	B	B	B	B	B	B	B	B	B	B	B	B	B	B	B	B	B	B	B	B	B	-	B	B	B	B	B	B	B	B	B	B	B	B	B	A	A	A	A
SB5	RIL92	35000.6	B	B	B	B	B	B	B	B	B	B	A	A	A	A	A	A	A	A	A	A	A	A	B	B	B	B	B	B	B	-	A	A	A	A	A	A	A	A	A	A	A	A	A	A	A	A	A
SB5	RIL94	38278.6	A	A	A	A	A	A	A	A	A	A	A	A	A	A	A	A	A	A	A	A	A	A	A	A	A	A	A	A	A	A	A	A	A	A	A	A	A	A	A	A	A	A	A	A	A	A	A
SB6	RIL103	36651.3	A	A	A	A	A	A	A	A	A	A	A	A	A	A	A	A	A	A	A	A	B	B	B	B	B	B	B	B	A	A	A	A	A	A	A	A	A	A	A	A	A	A	A	A	B	B	B
SB6	RIL135	32574.9	A	A	A	A	A	A	A	A	A	A	A	A	A	A	A	A	A	A	A	A	A	A	A	A	A	A	A	A	A	A	A	A	A	B	B	B	B	B	B	B	B	B	B	B	B	B	B
SB6	RIL28	31630.1	A	A	A	A	A	A	A	A	A	A	A	A	B	B	B	B	-	B	B	B	B	B	B	B	B	B	B	B	B	B	B	B	B	B	B	B	B	B	B	B	B	A	A	A	A	A	A
SB6	RIL36	34960.2	B	B	B	B	B	B	B	A	A	A	A	A	A	A	A	A	A	A	A	A	A	A	B	B	B	B	B	B	B	B	B	A	A	A	A	A	A	A	A	A	A	A	A	A	A	A	A
SB6	RIL49	28381.2	B	B	B	B	B	B	B	B	B	B	B	B	B	B	B	B	-	A	A	A	B	B	A	A	A	A	A	A	A	A	A	A	A	A	A	A	A	A	A	A	A	A	A	A	A	A	A
SB6	RIL54	32818.7	B	B	B	B	B	B	B	B	B	B	B	B	B	B	B	B	B	B	B	B	B	B	A	A	A	A	A	A	A	A	A	B	B	B	B	B	B	A	A	A	A	A	A	A	A	A	A
SB6	RIL64	32339.9	A	A	A	A	A	A	A	A	A	A	A	A	A	A	A	A	A	A	A	A	A	A	A	A	A	A	A	A	A	A	A	A	A	A	A	A	A	A	A	A	A	A	A	A	A	B	B
SB6	RIL78	34484.4	A	A	A	A	A	A	A	A	A	A	A	B	B	B	B	B	B	B	A	A	A	A	A	A	A	A	A	A	A	A	A	A	A	A	A	A	A	A	A	A	A	A	A	A	A	A	A
SB6	RIL96	33129.1	B	B	B	B	B	B	B	B	B	B	B	B	B	B	B	B	B	B	B	B	B	B	B	B	B	B	B	B	B	A	B	B	B	B	B	B	B	B	B	B	B	B	B	B	B	B	B
SB6	RIL99	34777.8	A	A	A	A	A	A	B	A	A	A	A	A	A	A	A	A	A	A	A	A	B	B	A	A	A	A	A	A	A	A	A	A	A	A	A	A	A	A	A	A	A	A	B	B	B	B	B
SB7	RIL10	38736.6	B	B	B	B	B	A	A	A	A	A	A	A	A	A	A	A	A	A	A	A	A	A	A	A	A	A	A	A	A	A	A	A	A	A	A	A	A	A	A	A	A	A	A	A	B	B	B
SB7	RIL102	30747.7	A	A	A	A	A	A	A	B	B	B	B	B	A	A	A	A	A	A	A	A	A	A	B	B	B	B	B	B	A	B	B	B	B	B	B	B	B	B	B	B	B	A	A	A	A	A	A
SB7	RIL129	37084.2	A	A	A	A	A	A	A	A	A	A	A	A	A	A	A	A	A	A	A	A	A	A	A	A	A	A	A	A	A	A	A	A	A	A	A	A	A	A	A	A	A	A	A	A	B	B	B
SB7	RIL136	37660.8	B	B	B	B	B	B	B	B	B	A	A	A	A	A	A	A	A	A	A	A	A	A	B	B	B	B	B	B	B	B	B	B	B	B	B	B	B	B	B	B	B	A	A	A	A	A	A
SB7	RIL21	37593	A	A	A	A	A	A	A	A	A	A	A	A	A	B	B	B	-	B	B	B	B	B	A	A	A	A	A	A	A	A	A	A	A	A	A	A	A	A	A	A	A	A	A	A	A	A	A
SB7	RIL24	33281.7	B	B	B	B	B	B	B	B	B	B	B	B	B	B	B	B	-	B	B	B	B	B	A	A	A	A	B	A	A	A	A	A	A	A	A	A	A	A	A	A	A	A	A	A	A	A	A
SB7	RIL30	40158.3	B	B	B	B	B	B	B	B	B	B	B	B	B	B	B	B	B	B	B	B	B	B	B	B	B	B	B	B	A	A	A	A	A	A	A	A	A	A	A	A	A	A	A	A	A	A	A
SB7	RIL40	38533.3	A	A	A	A	A	A	A	A	A	A	A	A	A	A	A	A	A	A	A	A	A	A	B	B	B	B	B	B	A	A	A	A	A	A	A	A	A	A	A	A	A	A	A	A	A	A	A
SB7	RIL6	30819.4	B	B	B	B	B	B	B	B	B	B	B	B	B	B	B	B	B	B	B	B	B	B	A	A	A	A	A	A	B	B	B	B	B	B	B	B	B	B	B	B	B	B	B	A	B	B	B
SB7	RIL62	35782.9	B	B	B	B	B	B	B	B	B	B	B	A	A	A	A	A	A	A	A	A	A	A	B	B	B	B	B	A	B	A	A	A	A	A	A	A	A	A	A	A	A	A	A	A	A	A	A
SB7	RIL65	29548	A	A	A	A	A	A	A	A	A	A	A	A	A	A	A	A	A	A	A	B	B	B	A	A	A	A	A	A	B	B	B	B	B	B	B	B	B	B	B	B	B	A	A	A	A	A	A
SB7	RIL85	39610.9	B	B	B	B	B	B	B	B	B	B	B	B	B	B	B	B	-	B	B	B	B	B	A	A	A	A	A	A	A	A	A	A	A	A	A	A	A	A	A	A	A	A	A	A	A	A	A
SB7	RIL98	32852.7	A	A	A	A	A	A	A	A	B	B	B	B	B	B	B	B	B	B	B	B	B	B	B	B	B	B	B	B	B	A	B	B	B	B	B	B	B	B	B	B	B	B	B	B	B	B	B
SB8	RIL104	36195	A	A	A	A	A	A	A	A	A	A	A	A	A	A	A	A	A	A	A	A	A	A	A	A	B	B	B	B	B	A	B	A	A	A	A	A	A	A	A	A	A	A	B	B	B	B	B
SB8	RIL110	30826.4	A	A	A	A	A	A	A	A	A	A	A	A	A	A	A	A	A	A	A	A	A	B	A	B	B	B
SB8	RIL111	36898.4	A	A	A	A	A	A	A	A	A	A	A	A	A	A	A	A	B	B	B	B	B	B	A	A	A	A	A	A	A	A	A	A	A	A	A	A	B	B	B	B	B	B	B	B	B	B	B
SB8	RIL121	29434	B	B	B	B	B	B	B	B	B	B	B	B	B	B	B	A	A	A	A	A	A	A	A	A	A	A
SB8	RIL139	32745.8	A	A	A	A	A	A	A	A	A	A	A	A	A	A	A	A	A	A	A	A	A	A	B	B	B	B	B	B	B	B	B	B	B	A	A	A	A	A	A	A	A	A	A	A	B	B	B
SB8	RIL33	38457.4	B	B	B	B	B	B	B	B	B	B	B	B	B	B	B	B	B	B	B	B	B	B	B	B	B	B	B	B	B	B	B	B	B	B	B	B	B	B	B	B	B	B	B	B	A	A	A
SB8	RIL43	36119.8	B	B	B	B	B	B	B	B	B	B	B	A	A	A	A	A	A	A	A	A	A	A	B	B	B	B	B	B	A	A	A	A	A	A	A	A	A	A	A	A	A	B	B	B	B	B	B
SB8	RIL71	35042.2	B	B	B	B	B	B	A	A	A	A	A	A	A	A	A	A	A	A	A	A	A	A	A	A	A	A	B	B	B	B	A	A	A	A	A	A	A	A	A	A	B	B	B	B	B	B	B
SB8	RIL75	33654.8	B	B	B	B	B	B	B	B	B	B	B	B	B	B	B	B	B	B	B	B	B	B	A	A	A	A	A	A	A	A	A	A	A	A	A	A	A	A	A	A	B	B	B	B	B	B	B
SB8	RIL91	37517	B	B	B	B	B	B	A	A	A	A	A	A	A	A	A	A	A	A	A	A	B	A	B	B	B	B	B	B	B	-	B	B	B	B	B	B	B	B	B	B	B	B	B	A	A	A	A
SB8	RIL97	30496.4	B	B	B	B	B	B	B	B	A	A	A	B	B	B	B	B	B	B	B	B	B	B	B	B	B	B
[truncated: 100 more columns]

## Sheet: Fig4c
Exp	Strain	Genotype	PZArea_pixels	um_per_pixel	PZSize_um^2
A2	JU1200	JU1200	73325	0.0504	3695.58
A2	JU1200	JU1200	92109	0.0504	4642.29
A2	JU1200	JU1200	106034	0.0504	5344.11
A2	JU1200	JU1200	77840	0.0504	3923.14
A2	JU1200	JU1200	85470	0.0504	4307.69
A2	JU1200	JU1200	54573	0.0504	2750.48
A2	JU1200	JU1200	48777	0.0504	2458.36
A2	JU1200	JU1200	81278	0.0504	4096.41
A2	JU1200	JU1200	87484	0.0504	4409.19
A2	JU1200	JU1200	83952	0.0504	4231.18
A2	JU1200	JU1200	92424	0.0504	4658.17
A2	JU1200	JU1200	83524	0.0504	4209.61
A2	JU1200	JU1200	70794	0.0504	3568.02
A2	JU1200	JU1200	76772	0.0504	3869.31
A2	JU1200	JU1200	74604	0.0504	3760.04
A2	JU1200	JU1200	88090	0.0504	4439.74
A2	JU1200	JU1200	72891	0.0504	3673.71
A2	JU1200	JU1200	65601	0.0504	3306.29
A2	JU1200	JU1200	71359	0.0504	3596.49
A2	JU1200	JU1200	67691	0.0504	3411.63
A2	JU1200	JU1200	90124	0.0504	4542.25
A2	JU1200	JU1200	75805	0.0504	3820.57
A2	JU1200	JU1200	99792	0.0504	5029.52
A2	JU1200	JU1200	76525	0.0504	3856.86
A2	JU1200	JU1200	100772	0.0504	5078.91
A2	JU1200	JU1200	113789	0.0504	5734.97
A2	JU1200	JU1200	101662	0.0504	5123.76
A2	JU1200	JU1200	88010	0.0504	4435.7
A2	JU1200	JU1200	66396	0.0504	3346.36
A2	JU1200	JU1200	110419	0.0504	5565.12
A2	JU1200	JU1200	102806	0.0504	5181.42
A2	JU1200	JU1200	84209	0.0504	4244.13
A2	JU1200	JU1200	73140	0.0504	3686.26
A2	JU1200	JU1200	78947	0.0504	3978.93
A2	JU1200	JU1200	90305	0.0504	4551.37
A2	JU1200	JU1200	86614	0.0504	4365.35
A2	JU1200	JU1200	68921	0.0504	3473.62
A2	JU1200	JU1200	90146	0.0504	4543.36
A2	JU1200	JU1200	77432	0.0504	3902.57
A2	JU1200	JU1200	74260	0.0504	3742.7
A2	JU1200	JU1200	74826	0.0504	3771.23
A2	JU1200	JU1200	84093	0.0504	4238.29
A2	JU1200	JU1200	87863	0.0504	4428.3
A2	JU1200	JU1200	76556	0.0504	3858.42
A2	JU1200	JU1200	77452	0.0504	3903.58
A2	JU1200	JU1200	97462	0.0504	4912.08
A2	JU1200	JU1200	70183	0.0504	3537.22
A2	JU1200	JU1200	83761	0.0504	4221.55
A2	JU1200	JU1200	74640	0.0504	3761.86
A2	JU1200	JU1200	89551	0.0504	4513.37
A2	JU1200	JU1200	74516	0.0504	3755.61
A2	JU1200	JU1200	94792	0.0504	4777.52
A2	JU1200	JU1200	99742	0.0504	5027
A2	JU1200	JU1200	82963	0.0504	4181.34
A2	JU1200	JU1200	90374	0.0504	4554.85
A2	JU1200	JU1200	93093	0.0504	4691.89
A2	JU1200	JU1200	90094	0.0504	4540.74
A2	JU1200	JU1200	73229	0.0504	3690.74
A2	JU1200	JU1200	90683	0.0504	4570.42
A2	JU751	JU751	99207	0.0504	5000.03
A2	JU751	JU751	77200	0.0504	3890.88
A2	JU751	JU751	65635	0.0504	3308
A2	JU751	JU751	45684	0.0504	2302.47
A2	JU751	JU751	77428	0.0504	3902.37
A2	JU751	JU751	54530	0.0504	2748.31
A2	JU751	JU751	62097	0.0504	3129.69
A2	JU751	JU751	56471	0.0504	2846.14
A2	JU751	JU751	51798	0.0504	2610.62
A2	JU751	JU751	72013	0.0504	3629.46
A2	JU751	JU751	79445	0.0504	4004.03
A2	JU751	JU751	78104	0.0504	3936.44
A2	JU751	JU751	49082	0.0504	2473.73
A2	JU751	JU751	81685	0.0504	4116.92
A2	JU751	JU751	54125	0.0504	2727.9
A2	JU751	JU751	78737	0.0504	3968.34
A2	JU751	JU751	75066	0.0504	3783.33
A2	JU751	JU751	54466	0.0504	2745.09
A2	JU751	JU751	58637	0.0504	2955.3
A2	JU751	JU751	62798	0.0504	3165.02
A2	JU751	JU751	65978	0.0504	3325.29
A2	JU751	JU751	63345	0.0504	3192.59
A2	JU751	JU751	93607	0.0504	4717.79
A2	JU751	JU751	76620	0.0504	3861.65
A2	JU751	JU751	73957	0.0504	3727.43
A2	JU751	JU751	68255	0.0504	3440.05
A2	JU751	JU751	64506	0.0504	3251.1
A2	JU751	JU751	63636	0.0504	3207.25
A2	JU751	JU751	98967	0.0504	4987.94
A2	JU751	JU751	73114	0.0504	3684.95
A2	JU751	JU751	101482	0.0504	5114.69
A2	JU751	JU751	70915	0.0504	3574.12
A2	JU751	JU751	59675	0.0504	3007.62
A2	JU751	JU751	57091	0.0504	2877.39
A2	JU751	JU751	72902	0.0504	3674.26
A2	JU751	JU751	63771	0.0504	3214.06
A2	JU751	JU751	81441	0.0504	4104.63
A2	JU751	JU751	87088	0.0504	4389.24
A2	JU751	JU751	54606	0.0504	2752.14
A2	JU751	JU751	65849	0.0504	3318.79
A2	JU751	JU751	76303	0.0504	3845.67
A2	JU751	JU751	77651	0.0504	3913.61
A2	JU751	JU751	89173	0.0504	4494.32
A2	JU751	JU751	75336	0.0504	3796.93
A2	JU751	JU751	74357	0.0504	3747.59
A2	JU751	JU751	68475	0.0504	3451.14
A2	JU751	JU751	62098	0.0504	3129.74
A2	JU751	JU751	74739	0.0504	3766.85
A2	JU751	JU751	55676	0.0504	2806.07
A2	JU751	JU751	49743	0.0504	2507.05
A2	JU751	JU751	90838	0.0504	4578.24
A2	JU751	JU751	63110	0.0504	3180.74
A2	JU751	JU751	70989	0.0504	3577.85
A2	JU751	JU751	89042	0.0504	4487.72
A2	JU751	JU751	69894	0.0504	3522.66
A2	JU751	JU751	70729	0.0504	3564.74
A2	JU751	JU751	64529	0.0504	3252.26
A2	NIC2091	NIC1701	85524	0.0504	4310.41
A2	NIC2091	NIC1701	81063	0.0504	4085.58
A2	NIC2091	NIC1701	79424	0.0504	4002.97
A2	NIC2091	NIC1701	73617	0.0504	3710.3
A2	NIC2091	NIC1701	66389	0.0504	3346.01
A2	NIC2091	NIC1701	87879	0.0504	4429.1
A2	NIC2091	NIC1701	67656	0.0504	3409.86
A2	NIC2091	NIC1701	78429	0.0504	3952.82
A2	NIC2091	NIC1701	73482	0.0504	3703.49
A2	NIC2091	NIC1701	84838	0.0504	4275.84
A2	NIC2091	NIC1701	78274	0.0504	3945.01
A2	NIC2091	NIC1701	78962	0.0504	3979.68
A2	NIC2091	NIC1701	74448	0.0504	3752.18
A2	NIC2091	NIC1701	88793	0.0504	4475.17
A2	NIC2091	NIC1701	66147	0.0504	3333.81
A2	NIC2091	NIC1701	78955	0.0504	3979.33
A2	NIC2091	NIC1701	81448	0.0504	4104.98
A2	NIC2091	NIC1701	88801	0.0504	4475.57
A2	NIC2091	NIC1701	80152	0.0504	4039.66
A2	NIC2091	NIC1701	92968	0.0504	4685.59
A2	NIC2091	NIC1701	75040	0.0504	3782.02
A2	NIC2091	NIC1701	78400	0.0504	3951.36
A2	NIC2091	NIC1701	78453	0.0504	3954.03
A2	NIC2091	NIC1701	87481	0.0504	4409.04
A2	NIC2091	NIC1701	88636	0.0504	4467.25
A2	NIC2091	NIC1701	92347	0.0504	4654.29
A2	NIC2091	NIC1701	82672	0.0504	4166.67
A2	NIC2091	NIC1701	75378	0.0504	3799.05
A2	NIC2091	NIC1701	68547	0.0504	3454.77
A2	NIC2091	NIC1701	99392	0.0504	5009.36
A2	NIC2091	NIC1701	95250	0.0504	4800.6
A2	NIC2091	NIC1701	97591	0.0504	4918.59
A2	NIC2091	NIC1701	83089	0.0504	4187.69
A2	NIC2091	NIC1701	71855	0.0504	3621.49
A2	NIC2091	NIC1701	83770	0.0504	4222.01
A2	NIC2091	NIC1701	113041	0.0504	5697.27
A2	NIC2091	NIC1701	86505	0.0504	4359.85
A2	NIC2091	NIC1701	106064	0.0504	5345.63
A2	NIC2091	NIC1701	88323	0.0504	4451.48
A2	NIC2091	NIC1701	85204	0.0504	4294.28
A2	NIC2091	NIC1701	84346	0.0504	4251.04
A2	NIC2091	NIC1701	101950	0.0504	5138.28
A2	NIC2091	NIC1701	94003	0.0504	4737.75
A2	NIC2091	NIC1701	83994	0.0504	4233.3
A2	NIC2091	NIC1701	91540	0.0504	4613.62
A2	NIC2091	NIC1701	97704	0.0504	4924.28
A2	NIC2091	NIC1701	103221	0.0504	5202.34
A2	NIC2091	NIC1701	80188	0.0504	4041.48
A2	NIC2091	NIC1701	84507	0.0504	4259.15
A2	NIC2091	NIC1701	101667	0.0504	5124.02
A2	NIC2091	NIC1701	73825	0.0504	3720.78
A2	NIC2091	NIC1701	77650	0.0504	3913.56
A2	NIC2091	NIC1701	97842	0.0504	4931.24
A2	NIC2091	NIC1701	68154	0.0504	3434.96
A2	NIC2091	NIC1701	77035	0.0504	3882.56
A2	NIC2091	NIC1701	64626	0.0504	3257.15
A2	NIC2091	NIC1701	88644	0.0504	4467.66
A2	NIC2091	NIC1701	86588	0.0504	4364.04
A2	NIC2091	NIC1701	80285	0.0504	4046.36
A3	JU751	JU751	59245	0.0504	2985.95
A3	JU751	JU751	72480	0.0504	3652.99
A3	JU751	JU751	49017	0.0504	2470.46
A3	JU751	JU751	81177	0.0504	4091.32
A3	JU751	JU751	64603	0.0504	3255.99
A3	JU751	JU751	75250	0.0504	3792.6
A3	JU751	JU751	78629	0.0504	3962.9
A3	JU751	JU751	79325	0.0504	3997.98
A3	JU751	JU751	75069	0.0504	3783.48
A3	JU751	JU751	68861	0.0504	3470.59
A3	JU751	JU751	71718	0.0504	3614.59
A3	JU751	JU751	65095	0.0504	3280.79
A3	JU751	JU751	62221	0.0504	3135.94
A3	JU751	JU751	61014	0.0504	3075.11
A3	JU751	JU751	78721	0.0504	3967.54
A3	JU751	JU751	73613	0.0504	3710.1
A3	JU751	JU751	90230	0.0504	4547.59
A3	JU751	JU751	96216	0.0504	4849.29
A3	JU751	JU751	66942	0.0504	3373.88
A3	JU751	JU751	90913	0.0504	4582.02
A3	JU751	JU751	69264	0.0504	3490.91
A3	JU751	JU751	75624	0.0504	3811.45
A3	JU751	JU751	49084	0.0504	2473.83
A3	JU751	JU751	48137	0.0504	2426.1
A3	JU751	JU751	95485	0.0504	4812.44
A3	JU751	JU751	72254	0.0504	3641.6
A3	JU751	JU751	69064	0.0504	3480.83
A3	JU751	JU751	57373	0.0504	2891.6
A3	JU751	JU751	58986	0.0504	2972.89
A3	JU751	JU751	82128	0.0504	4139.25
A3	JU751	JU751	71371	0.0504	3597.1
A3	JU751	JU751	52216	0.0504	2631.69
A3	JU751	JU751	60309	0.0504	3039.57
A3	JU751	JU751	82515	0.0504	4158.76
A3	JU751	JU751	67621	0.0504	3408.1
A3	JU751	JU751	78808	0.0504	3971.92
A3	JU751	JU751	54994	0.0504	2771.7
A3	JU751	JU751	78375	0.0504	3950.1
A3	JU751	JU751	78666	0.0504	3964.77
A3	JU751	JU751	76598	0.0504	3860.54
A3	JU751	JU751	63736	0.0504	3212.29
A3	JU751	JU751	60519	0.0504	3050.16
A3	JU751	JU751	85223	0.0504	4295.24
A3	JU751	JU751	62187	0.0504	3134.22
A3	JU751	JU751	55981	0.0504	2821.44
A3	JU751	JU751	81414	0.0504	4103.27
A3	JU751	JU751	67828	0.0504	3418.53
A3	JU751	JU751	74390	0.0504	3749.26
A3	JU751	JU751	54289	0.0504	2736.17
A3	JU751	JU751	59709	0.0504	3009.33
A3	JU751	JU751	60898	0.0504	3069.26
A3	JU751	JU751	67498	0.0504	3401.9
A3	JU751	JU751	66668	0.0504	3360.07
A3	JU751	JU751	83426	0.0504	4204.67
A3	JU751	JU751	70501	0.0504	3553.25
A3	JU751	JU751	60850	0.0504	3066.84
A3	JU751	JU751	75688	0.0504	3814.68
A3	JU751	JU751	82200	0.0504	4142.88
A3	JU751	JU751	60178	0.0504	3032.97
A3	JU751	JU751	56600	0.0504	2852.64
A3	JU751	JU751	69224	0.0504	3488.89
A3	JU751	JU751	84383	0.0504	4252.9
A3	JU1200	JU1200	100318	0.0504	5056.03
A3	JU1200	JU1200	107914	0.0504	5438.87
A3	JU1200	JU1200	91603	0.0504	4616.79
A3	JU1200	JU1200	112379	0.0504	5663.9
A3	JU1200	JU1200	95987	0.0504	4837.74
A3	JU1200	JU1200	94089	0.0504	4742.09
A3	JU1200	JU1200	96999	0.0504	4888.75
A3	JU1200	JU1200	92289	0.0504	4651.37
A3	JU1200	JU1200	104728	0.0504	5278.29
A3	JU1200	JU1200	104210	0.0504	5252.18
A3	JU1200	JU1200	122151	0.0504	6156.41
A3	JU1200	JU1200	112176	0.0504	5653.67
A3	JU1200	JU1200	108946	0.0504	5490.88
A3	JU1200	JU1200	123561	0.0504	6227.47
A3	JU1200	JU1200	89526	0.0504	4512.11
A3	JU1200	JU1200	98667	0.0504	4972.82
A3	JU1200	JU1200	88943	0.0504	4482.73
A3	JU1200	JU1200	92255	0.0504	4649.65
A3	JU1200	JU1200	90428	0.0504	4557.57
A3	JU1200	JU1200	101388	0.0504	5109.96
A3	JU1200	JU1200	79863	0.0504	4025.1
A3	JU1200	JU1200	86577	0.0504	4363.48
A3	JU1200	JU1200	83380	0.0504	4202.35
A3	JU1200	JU1200	99378	0.0504	5008.65
A3	JU1200	JU1200	107762	0.0504	5431.2
A3	JU1200	JU1200	103434	0.0504	5213.07
A3	JU1200	JU1200	107885	0.0504	5437.4
A3	JU1200	JU1200	97346	0.0504	4906.24
A3	JU1200	JU1200	89851	0.0504	4528.49
A3	JU1200	JU1200	109882	0.0504	5538.05
A3	JU1200	JU1200	96912	0.0504	4884.36
A3	JU1200	JU1200	94522	0.0504	4763.91
A3	JU1200	JU1200	103882	0.0504	5235.65
A3	JU1200	JU1200	115148	0.0504	5803.46
A3	JU1200	JU1200	128860	0.0504	6494.54
A3	JU1200	JU1200	112552	0.0504	5672.62
A3	JU1200	JU1200	133319	0.0504	6719.28
A3	JU1200	JU1200	102564	0.0504	5169.23
A3	JU1200	JU1200	98794	0.0504	4979.22
A3	JU1200	JU1200	113593	0.0504	5725.09
A3	JU1200	JU1200	115534	0.0504	5822.91
A3	JU1200	JU1200	85939	0.0504	4331.33
A3	JU1200	JU1200	113565	0.0504	5723.68
A3	JU1200	JU1200	103667	0.0504	5224.82
A3	JU1200	JU1200	94851	0.0504	4780.49
A3	JU1200	JU1200	120456	0.0504	6070.98
A3	JU1200	JU1200	71922	0.0504	3624.87
A3	JU1200	JU1200	74345	0.0504	3746.99
A3	JU1200	JU1200	84958	0.0504	4281.88
A3	JU1200	JU1200	81793	0.0504	4122.37
A3	JU1200	JU1200	97797	0.0504	4928.97
A3	JU1200	JU1200	106112	0.0504	5348.04
A3	JU1200	JU1200	80985	0.0504	4081.64
A3	JU1200	JU1200	104726	0.0504	5278.19
A3	JU1200	JU1200	89165	0.0504	4493.92
A3	JU1200	JU1200	88179	0.0504	4444.22
A3	JU1200	JU1200	105587	0.0504	5321.58
A3	JU1200	JU1200	100187	0.0504	5049.42
A3	JU1200	JU1200	122802	0.0504	6189.22
A3	JU1200	JU1200	106455	0.0504	5365.33
A3	JU1200	JU1200	106494	0.0504	5367.3
A3	JU1200	JU1200	114057	0.0504	5748.47
A3	JU1200	JU1200	108073	0.0504	5446.88
A3	JU1200	JU1200	103132	0.0504	5197.85
A3	JU1200	JU1200	115725	0.0504	5832.54
A3	JU1200	JU1200	95119	0.0504	4794
A3	NIC2091	NIC1701	102074	0.0504	5144.53
A3	NIC2091	NIC1701	72513	0.0504	3654.66
A3	NIC2091	NIC1701	101201	0.0504	5100.53
A3	NIC2091	NIC1701	93597	0.0504	4717.29
A3	NIC2091	NIC1701	114398	0.0504	5765.66
A3	NIC2091	NIC1701	102553	0.0504	5168.67
A3	NIC2091	NIC1701	118108	0.0504	5952.64
A3	NIC2091	NIC1701	98496	0.0504	4964.2
A3	NIC2091	NIC1701	79632	0.0504	4013.45
A3	NIC2091	NIC1701	90212	0.0504	4546.68
A3	NIC2091	NIC1701	71135	0.0504	3585.2
A3	NIC2091	NIC1701	83383	0.0504	4202.5
A3	NIC2091	NIC1701	95213	0.0504	4798.74
A3	NIC2091	NIC1701	82094	0.0504	4137.54
A3	NIC2091	NIC1701	71016	0.0504	3579.21
A3	NIC2091	NIC1701	103784	0.0504	5230.71
A3	NIC2091	NIC1701	118625	0.0504	5978.7
A3	NIC2091	NIC1701	95472	0.0504	4811.79
A3	NIC2091	NIC1701	104104	0.0504	5246.84
A3	NIC2091	NIC1701	92550	0.0504	4664.52
A3	NIC2091	NIC1701	119765	0.0504	6036.16
A3	NIC2091	NIC1701	86125	0.0504	4340.7
A3	NIC2091	NIC1701	102265	0.0504	5154.16
A3	NIC2091	NIC1701	74220	0.0504	3740.69
A3	NIC2091	NIC1701	83363	0.0504	4201.5
A3	NIC2091	NIC1701	91082	0.0504	4590.53
A3	NIC2091	NIC1701	84259	0.0504	4246.65
A3	NIC2091	NIC1701	91151	0.0504	4594.01
A3	NIC2091	NIC1701	95266	0.0504	4801.41
A3	NIC2091	NIC1701	94638	0.0504	4769.76
A3	NIC2091	NIC1701	70881	0.0504	3572.4
A3	NIC2091	NIC1701	105641	0.0504	5324.31
A3	NIC2091	NIC1701	86670	0.0504	4368.17
A3	NIC2091	NIC1701	100889	0.0504	5084.81
A3	NIC2091	NIC1701	67623	0.0504	3408.2
A3	NIC2091	NIC1701	117505	0.0504	5922.25
A3	NIC2091	NIC1701	67009	0.0504	3377.25
A3	NIC2091	NIC1701	108204	0.0504	5453.48
A3	NIC2091	NIC1701	81885	0.0504	4127
A3	NIC2091	NIC1701	98788	0.0504	4978.92
A3	NIC2091	NIC1701	90454	0.0504	4558.88
A3	NIC2091	NIC1701	84208	0.0504	4244.08
A3	NIC2091	NIC1701	90444	0.0504	4558.38
A3	NIC2091	NIC1701	88556	0.0504	4463.22
A3	NIC2091	NIC1701	102306	0.0504	5156.22
A3	NIC2091	NIC1701	102329	0.0504	5157.38
A3	NIC2091	NIC1701	86273	0.0504	4348.16
A3	NIC2091	NIC1701	72718	0.0504	3664.99
A3	NIC2091	NIC1701	101866	0.0504	5134.05
A3	NIC2091	NIC1701	76524	0.0504	3856.81
A3	NIC2091	NIC1701	104771	0.0504	5280.46
A3	NIC2091	NIC1701	109959	0.0504	5541.93
A3	NIC2091	NIC1701	97657	0.0504	4921.91
A3	NIC2091	NIC1701	78461	0.0504	3954.43
A3	NIC2091	NIC1701	84919	0.0504	4279.92
A3	NIC2091	NIC1701	82424	0.0504	4154.17
A3	NIC2091	NIC1701	87726	0.0504	4421.39
A3	NIC2091	NIC1701	95901	0.0504	4833.41
A3	NIC2091	NIC1701	92041	0.0504	4638.87
A3	NIC2091	NIC1701	97190	0.0504	4898.38
A3	NIC2091	NIC1701	83661	0.0504	4216.51
A3	NIC2091	NIC1701	80700	0.0504	4067.28
A3	NIC2091	NIC1701	91082	0.0504	4590.53
A3	NIC2091	NIC1701	80154	0.0504	4039.76
A3	NIC2091	NIC1701	93950	0.0504	4735.08
B1	JU1200	JU1200	115842	0.0504	5838.44
B1	JU1200	JU1200	118555	0.0504	5975.17
B1	JU1200	JU1200	107452	0.0504	5415.58
B1	JU1200	JU1200	117823	0.0504	5938.28
B1	JU1200	JU1200	103926	0.0504	5237.87
B1	JU1200	JU1200	112501	0.0504	5670.05
B1	JU1200	JU1200	109455	0.0504	5516.53
B1	JU1200	JU1200	102947	0.0504	5188.53
B1	JU1200	JU1200	84246	0.0504	4246
B1	JU1200	JU1200	106470	0.0504	5366.09
B1	JU1200	JU1200	96607	0.0504	4868.99
B1	JU1200	JU1200	106739	0.0504	5379.65
B1	JU1200	JU1200	85506	0.0504	4309.5
B1	JU1200	JU1200	99979	0.0504	5038.94
B1	JU1200	JU1200	107859	0.0504	5436.09
B1	JU1200	JU1200	93432	0.0504	4708.97
B1	JU1200	JU1200	86628	0.0504	4366.05
B1	JU1200	JU1200	119473	0.0504	6021.44
B1	JU1200	JU1200	139330	0.0504	7022.23
B1	JU1200	JU1200	108911	0.0504	5489.11
B1	JU1200	JU1200	99894	0.0504	5034.66
B1	JU1200	JU1200	104383	0.0504	5260.9
B1	JU1200	JU1200	92904	0.0504	4682.36
B1	JU1200	JU1200	92971	0.0504	4685.74
B1	JU1200	JU1200	98908	0.0504	4984.96
B1	JU1200	JU1200	108911	0.0504	5489.11
B1	JU1200	JU1200	79189	0.0504	3991.13
B1	JU1200	JU1200	90049	0.0504	4538.47
B1	JU1200	JU1200	99597	0.0504	5019.69
B1	JU1200	JU1200	80830	0.0504	4073.83
B1	JU1200	JU1200	116447	0.0504	5868.93
B1	JU1200	JU1200	108510	0.0504	5468.9
B1	JU1200	JU1200	117204	0.0504	5907.08
B1	JU1200	JU1200	112681	0.0504	5679.12
B1	JU1200	JU1200	119321	0.0504	6013.78
B1	JU1200	JU1200	87662	0.0504	4418.16
B1	JU1200	JU1200	95041	0.0504	4790.07
B1	JU1200	JU1200	128599	0.0504	6481.39
B1	JU1200	JU1200	115251	0.0504	5808.65
B1	JU1200	JU1200	104799	0.0504	5281.87
B1	JU1200	JU1200	106584	0.0504	5371.83
B1	JU1200	JU1200	107657	0.0504	5425.91
B1	JU1200	JU1200	118617	0.0504	5978.3
B1	JU1200	JU1200	98972	0.0504	4988.19
B1	JU1200	JU1200	94508	0.0504	4763.2
B1	JU1200	JU1200	113170	0.0504	5703.77
B1	JU1200	JU1200	84394	0.0504	4253.46
B1	JU1200	JU1200	101590	0.0504	5120.14
B1	JU1200	JU1200	114618	0.0504	5776.75
B1	JU1200	JU1200	93442	0.0504	4709.48
B1	JU1200	JU1200	80822	0.0504	4073.43
B1	JU1200	JU1200	102573	0.0504	5169.68
B1	JU1200	JU1200	92027	0.0504	4638.16
B1	JU1200	JU1200	74414	0.0504	3750.47
B1	JU1200	JU1200	85692	0.0504	4318.88
B1	JU1200	JU1200	90485	0.0504	4560.44
B1	JU1200	JU1200	87722	0.0504	4421.19
B1	JU1200	JU1200	86745	0.0504	4371.95
B1	JU1200	JU1200	80699	0.0504	4067.23
B1	JU1200	JU1200	72462	0.0504	3652.08
B1	JU1200	JU1200	82188	0.0504	4142.28
B1	JU1200	JU1200	97163	0.0504	4897.02
B1	JU1200	JU1200	81781	0.0504	4121.76
B1	JU1200	JU1200	82659	0.0504	4166.01
B1	JU1200	JU1200	111756	0.0504	5632.5
B1	JU1200	JU1200	91511	0.0504	4612.15
B1	JU1200	JU1200	107970	0.0504	5441.69
B1	JU1200	JU1200	102646	0.0504	5173.36
B1	JU1200	JU1200	59258	0.0504	2986.6
B1	JU1200	JU1200	69749	0.0504	3515.35
B1	JU751	JU751	65578	0.0504	3305.13
B1	JU751	JU751	76148	0.0504	3837.86
B1	JU751	JU751	84136	0.0504	4240.45
B1	JU751	JU751	77909	0.0504	3926.61
B1	JU751	JU751	79448	0.0504	4004.18
B1	JU751	JU751	93315	0.0504	4703.08
B1	JU751	JU751	75748	0.0504	3817.7
B1	JU751	JU751	83445	0.0504	4205.63
B1	JU751	JU751	65395	0.0504	3295.91
B1	JU751	JU751	91747	0.0504	4624.05
B1	JU751	JU751	91090	0.0504	4590.94
B1	JU751	JU751	84457	0.0504	4256.63
B1	JU751	JU751	74740	0.0504	3766.9
B1	JU751	JU751	91860	0.0504	4629.74
B1	JU751	JU751	87618	0.0504	4415.95
B1	JU751	JU751	89642	0.0504	4517.96
B1	JU751	JU751	73143	0.0504	3686.41
B1	JU751	JU751	94673	0.0504	4771.52
B1	JU751	JU751	75063	0.0504	3783.18
B1	JU751	JU751	90738	0.0504	4573.2
B1	JU751	JU751	70592	0.0504	3557.84
B1	JU751	JU751	88154	0.0504	4442.96
B1	JU751	JU751	93606	0.0504	4717.74
B1	JU751	JU751	84508	0.0504	4259.2
B1	JU751	JU751	82825	0.0504	4174.38
B1	JU751	JU751	86274	0.0504	4348.21
B1	JU751	JU751	87182	0.0504	4393.97
B1	JU751	JU751	90652	0.0504	4568.86
B1	JU751	JU751	85129	0.0504	4290.5
B1	JU751	JU751	85797	0.0504	4324.17
B1	JU751	JU751	81235	0.0504	4094.24
B1	JU751	JU751	59980	0.0504	3022.99
B1	JU751	JU751	80013	0.0504	4032.66
B1	JU751	JU751	70820	0.0504	3569.33
B1	JU751	JU751	79646	0.0504	4014.16
B1	JU751	JU751	71559	0.0504	3606.57
B1	JU751	JU751	81084	0.0504	4086.63
B1	JU751	JU751	67597	0.0504	3406.89
B1	JU751	JU751	79557	0.0504	4009.67
B1	JU751	JU751	84129	0.0504	4240.1
B1	JU751	JU751	83001	0.0504	4183.25
B1	JU751	JU751	78397	0.0504	3951.21
B1	JU751	JU751	91673	0.0504	4620.32
B1	JU751	JU751	99243	0.0504	5001.85
B1	JU751	JU751	62039	0.0504	3126.77
B1	JU751	JU751	76732	0.0504	3867.29
B1	JU751	JU751	75309	0.0504	3795.57
B1	JU751	JU751	88823	0.0504	4476.68
B1	JU751	JU751	89982	0.0504	4535.09
B1	JU751	JU751	87954	0.0504	4432.88
B1	JU751	JU751	76584	0.0504	3859.83
B1	JU751	JU751	103483	0.0504	5215.54
B1	JU751	JU751	82690	0.0504	4167.58
B1	JU751	JU751	62531	0.0504	3151.56
B1	JU751	JU751	98460	0.0504	4962.38
B1	JU751	JU751	75551	0.0504	3807.77
B1	JU751	JU751	84349	0.0504	4251.19
B1	JU751	JU751	93085	0.0504	4691.48
B1	JU751	JU751	83338	0.0504	4200.24
B1	JU751	JU751	82394	0.0504	4152.66
B1	JU751	JU751	96520	0.0504	4864.61
B1	JU751	JU751	92637	0.0504	4668.9
B1	JU751	JU751	91246	0.0504	4598.8
B1	JU751	JU751	70524	0.0504	3554.41
B1	JU751	JU751	72149	0.0504	3636.31
B1	JU751	JU751	71001	0.0504	3578.45
B1	JU751	JU751	87519	0.0504	4410.96
B1	NIC1697	NIC1697	78048	0.0504	3933.62
B1	NIC1697	NIC1697	77389	0.0504	3900.41
B1	NIC1697	NIC1697	95429	0.0504	4809.62
B1	NIC1697	NIC1697	83209	0.0504	4193.73
B1	NIC1697	NIC1697	100926	0.0504	5086.67
B1	NIC1697	NIC1697	84603	0.0504	4263.99
B1	NIC1697	NIC1697	74486	0.0504	3754.09
B1	NIC1697	NIC1697	78077	0.0504	3935.08
B1	NIC1697	NIC1697	71373	0.0504	3597.2
B1	NIC1697	NIC1697	69449	0.0504	3500.23
B1	NIC1697	NIC1697	95922	0.0504	4834.47
B1	NIC1697	NIC1697	80192	0.0504	4041.68
B1	NIC1697	NIC1697	94892	0.0504	4782.56
B1	NIC1697	NIC1697	100140	0.0504	5047.06
B1	NIC1697	NIC1697	99020	0.0504	4990.61
B1	NIC1697	NIC1697	76502	0.0504	3855.7
B1	NIC1697	NIC1697	98531	0.0504	4965.96
B1	NIC1697	NIC1697	92911	0.0504	4682.71
B1	NIC1697	NIC1697	73079	0.0504	3683.18
B1	NIC1697	NIC1697	74463	0.0504	3752.94
B1	NIC1697	NIC1697	95922	0.0504	4834.47
B1	NIC1697	NIC1697	80192	0.0504	4041.68
B1	NIC1697	NIC1697	94892	0.0504	4782.56
B1	NIC1697	NIC1697	100140	0.0504	5047.06
B1	NIC1697	NIC1697	99020	0.0504	4990.61
B1	NIC1697	NIC1697	76502	0.0504	3855.7
B1	NIC1697	NIC1697	98531	0.0504	4965.96
B1	NIC1697	NIC1697	92911	0.0504	4682.71
B1	NIC1697	NIC1697	73079	0.0504	3683.18
B1	NIC1697	NIC1697	74463	0.0504	3752.94
B1	NIC1697	NIC1697	86677	0.0504	4368.52
B1	NIC1697	NIC1697	88474	0.0504	4459.09
B1	NIC1697	NIC1697	61808	0.0504	3115.12
B1	NIC1697	NIC1697	76452	0.0504	3853.18
B1	NIC1697	NIC1697	78866	0.0504	3974.85
B1	NIC1697	NIC1697	91404	0.0504	4606.76
B1	NIC1697	NIC1697	72540	0.0504	3656.02
B1	NIC1697	NIC1697	80724	0.0504	4068.49
B1	NIC1697	NIC1697	71580	0.0504	3607.63
B1	NIC1697	NIC1697	93080	0.0504	4691.23
B2	JU1200	JU1200	97319	0.0504	4904.88
B2	JU1200	JU1200	91087	0.0504	4590.78
B2	JU1200	JU1200	102045	0.0504	5143.07
B2	JU1200	JU1200	102020	0.0504	5141.81
B2	JU1200	JU1200	111906	0.0504	5640.06
B2	JU1200	JU1200	123825	0.0504	6240.78
B2	JU1200	JU1200	99543	0.0504	5016.97
B2	JU1200	JU1200	120312	0.0504	6063.72
B2	JU1200	JU1200	127022	0.0504	6401.91
B2	JU1200	JU1200	122436	0.0504	6170.77
B2	JU1200	JU1200	128634	0.0504	6483.15
B2	JU1200	JU1200	87521	0.0504	4411.06
B2	JU1200	JU1200	84190	0.0504	4243.18
B2	JU1200	JU1200	143001	0.0504	7207.25
B2	JU1200	JU1200	121772	0.0504	6137.31
B2	JU1200	JU1200	95925	0.0504	4834.62
B2	JU1200	JU1200	125575	0.0504	6328.98
B2	JU1200	JU1200	98190	0.0504	4948.78
B2	JU1200	JU1200	102367	0.0504	5159.3
B2	JU1200	JU1200	87558	0.0504	4412.92
B2	JU1200	JU1200	109754	0.0504	5531.6
B2	JU1200	JU1200	95779	0.0504	4827.26
B2	JU1200	JU1200	110505	0.0504	5569.45
B2	JU1200	JU1200	78501	0.0504	3956.45
B2	JU1200	JU1200	89949	0.0504	4533.43
B2	JU1200	JU1200	87295	0.0504	4399.67
B2	JU1200	JU1200	100256	0.0504	5052.9
B2	JU1200	JU1200	80977	0.0504	4081.24
B2	JU1200	JU1200	82377	0.0504	4151.8
B2	JU1200	JU1200	85827	0.0504	4325.68
B2	JU1200	JU1200	109314	0.0504	5509.43
B2	JU1200	JU1200	104732	0.0504	5278.49
B2	JU1200	JU1200	86656	0.0504	4367.46
B2	JU1200	JU1200	96212	0.0504	4849.08
B2	JU1200	JU1200	83334	0.0504	4200.03
B2	JU1200	JU1200	85660	0.0504	4317.26
B2	JU1200	JU1200	102790	0.0504	5180.62
B2	JU1200	JU1200	98681	0.0504	4973.52
B2	JU1200	JU1200	90154	0.0504	4543.76
B2	JU1200	JU1200	99994	0.0504	5039.7
B2	JU1200	JU1200	120106	0.0504	6053.34
B2	JU1200	JU1200	79925	0.0504	4028.22
B2	JU1200	JU1200	128396	0.0504	6471.16
B2	JU1200	JU1200	124510	0.0504	6275.3
B2	JU1200	JU1200	101157	0.0504	5098.31
B2	JU1200	JU1200	110395	0.0504	5563.91
B2	JU1200	JU1200	104178	0.0504	5250.57
B2	JU1200	JU1200	82489	0.0504	4157.45
B2	JU1200	JU1200	94060	0.0504	4740.62
B2	JU1200	JU1200	108421	0.0504	5464.42
B2	JU1200	JU1200	104021	0.0504	5242.66
B2	JU1200	JU1200	95064	0.0504	4791.23
B2	JU1200	JU1200	97616	0.0504	4919.85
B2	JU1200	JU1200	111035	0.0504	5596.16
B2	JU1200	JU1200	86076	0.0504	4338.23
B2	JU1200	JU1200	93310	0.0504	4702.82
B2	JU1200	JU1200	121924	0.0504	6144.97
B2	JU1200	JU1200	85976	0.0504	4333.19
B2	JU1200	JU1200	97757	0.0504	4926.95
B2	JU1200	JU1200	85866	0.0504	4327.65
B2	JU1200	JU1200	90383	0.0504	4555.3
B2	JU1200	JU1200	110088	0.0504	5548.44
B2	JU1200	JU1200	88951	0.0504	4483.13
B2	JU1200	JU1200	101243	0.0504	5102.65
B2	JU1200	JU1200	100139	0.0504	5047.01
B2	JU1200	JU1200	89820	0.0504	4526.93
B2	JU1200	JU1200	79674	0.0504	4015.57
B2	JU1200	JU1200	83195	0.0504	4193.03
B2	JU1200	JU1200	81607	0.0504	4112.99
B2	JU1200	JU1200	120541	0.0504	6075.27
B2	JU751	JU751	88340	0.0504	4452.34
B2	JU751	JU751	75767	0.0504	3818.66
B2	JU751	JU751	83492	0.0504	4208
B2	JU751	JU751	106911	0.0504	5388.31
B2	JU751	JU751	71655	0.0504	3611.41
B2	JU751	JU751	101023	0.0504	5091.56
B2	JU751	JU751	100971	0.0504	5088.94
B2	JU751	JU751	97579	0.0504	4917.98
B2	JU751	JU751	83427	0.0504	4204.72
B2	JU751	JU751	75705	0.0504	3815.53
B2	JU751	JU751	79380	0.0504	4000.75
B2	JU751	JU751	100385	0.0504	5059.4
B2	JU751	JU751	101993	0.0504	5140.45
B2	JU751	JU751	84368	0.0504	4252.15
B2	JU751	JU751	80072	0.0504	4035.63
B2	JU751	JU751	84927	0.0504	4280.32
B2	JU751	JU751	104615	0.0504	5272.6
B2	JU751	JU751	82278	0.0504	4146.81
B2	JU751	JU751	92629	0.0504	4668.5
B2	JU751	JU751	84121	0.0504	4239.7
B2	JU751	JU751	107579	0.0504	5421.98
B2	JU751	JU751	75593	0.0504	3809.89
B2	JU751	JU751	80049	0.0504	4034.47
B2	JU751	JU751	94711	0.0504	4773.43
B2	JU751	JU751	75251	0.0504	3792.65
B2	JU751	JU751	82017	0.0504	4133.66
B2	JU751	JU751	91689	0.0504	4621.13
B2	JU751	JU751	66671	0.0504	3360.22
B2	JU751	JU751	87843	0.0504	4427.29
B2	JU751	JU751	91016	0.0504	4587.21
B2	JU751	JU751	85766	0.0504	4322.61
B2	JU751	JU751	84730	0.0504	4270.39
B2	JU751	JU751	84271	0.0504	4247.26
B2	JU751	JU751	88701	0.0504	4470.53
B2	JU751	JU751	93191	0.0504	4696.83
B2	JU751	JU751	74341	0.0504	3746.79
B2	JU751	JU751	93571	0.0504	4715.98
B2	JU751	JU751	98439	0.0504	4961.33
B2	JU751	JU751	86286	0.0504	4348.81
B2	JU751	JU751	88617	0.0504	4466.3
B2	JU751	JU751	68670	0.0504	3460.97
B2	JU751	JU751	79240	0.0504	3993.7
B2	JU751	JU751	108399	0.0504	5463.31
B2	JU751	JU751	88080	0.0504	4439.23
B2	JU751	JU751	77409	0.0504	3901.41
B2	JU751	JU751	84171	0.0504	4242.22
B2	JU751	JU751	81777	0.0504	4121.56
B2	JU751	JU751	80595	0.0504	4061.99
B2	JU751	JU751	76351	0.0504	3848.09
B2	JU751	JU751	82258	0.0504	4145.8
B2	JU751	JU751	78869	0.0504	3975
B2	JU751	JU751	84860	0.0504	4276.94
B2	JU751	JU751	88263	0.0504	4448.46
B2	JU751	JU751	88801	0.0504	4475.57
B2	JU751	JU751	60811	0.0504	3064.87
B2	JU751	JU751	73282	0.0504	3693.41
B2	JU751	JU751	77027	0.0504	3882.16
B2	JU751	JU751	86338	0.0504	4351.44
B2	JU751	JU751	62820	0.0504	3166.13
B2	JU751	JU751	91862	0.0504	4629.84
B2	JU751	JU751	66805	0.0504	3366.97
B2	JU751	JU751	81076	0.0504	4086.23
B2	JU751	JU751	90983	0.0504	4585.54
B2	JU751	JU751	70677	0.0504	3562.12
B2	JU751	JU751	77274	0.0504	3894.61
B2	JU751	JU751	65037	0.0504	3277.86
B2	JU751	JU751	83900	0.0504	4228.56
B2	JU751	JU751	59245	0.0504	2985.95
B2	JU751	JU751	69065	0.0504	3480.88
B2	NIC1697	NIC1697	106204	0.0504	5352.68
B2	NIC1697	NIC1697	85617	0.0504	4315.1
B2	NIC1697	NIC1697	114152	0.0504	5753.26
B2	NIC1697	NIC1697	87501	0.0504	4410.05
B2	NIC1697	NIC1697	82309	0.0504	4148.37
B2	NIC1697	NIC1697	75783	0.0504	3819.46
B2	NIC1697	NIC1697	85185	0.0504	4293.32
B2	NIC1697	NIC1697	93448	0.0504	4709.78
B2	NIC1697	NIC1697	84399	0.0504	4253.71
B2	NIC1697	NIC1697	97250	0.0504	4901.4
B2	NIC1697	NIC1697	83558	0.0504	4211.32
B2	NIC1697	NIC1697	80036	0.0504	4033.81
B2	NIC1697	NIC1697	103177	0.0504	5200.12
B2	NIC1697	NIC1697	94677	0.0504	4771.72
B2	NIC1697	NIC1697	84274	0.0504	4247.41
B2	NIC1697	NIC1697	90926	0.0504	4582.67
B2	NIC1697	NIC1697	80278	0.0504	4046.01
B2	NIC1697	NIC1697	90255	0.0504	4548.85
B2	NIC1697	NIC1697	80408	0.0504	4052.56
B2	NIC1697	NIC1697	105634	0.0504	5323.95
B2	NIC1697	NIC1697	80497	0.0504	4057.05
B2	NIC1697	NIC1697	102607	0.0504	5171.39
B2	NIC1697	NIC1697	90708	0.0504	4571.68
B2	NIC1697	NIC1697	94674	0.0504	4771.57
B2	NIC1697	NIC1697	101682	0.0504	5124.77
B2	NIC1697	NIC1697	74800	0.0504	3769.92
B2	NIC1697	NIC1697	92950	0.0504	4684.68
B2	NIC1697	NIC1697	122443	0.0504	6171.13
B2	NIC1697	NIC1697	85167	0.0504	4292.42
B2	NIC1697	NIC1697	95790	0.0504	4827.82
N1	JU751	JU751	98706	0.0504	4974.78
N1	JU751	JU751	58956	0.0504	2971.38
N1	JU751	JU751	83054	0.0504	4185.92
N1	JU751	JU751	85832	0.0504	4325.93
N1	JU751	JU751	73018	0.0504	3680.11
N1	JU751	JU751	74174	0.0504	3738.37
N1	JU751	JU751	72686	0.0504	3663.37
N1	JU751	JU751	78248	0.0504	3943.7
N1	JU751	JU751	85524	0.0504	4310.41
N1	JU751	JU751	76440	0.0504	3852.58
N1	JU751	JU751	94476	0.0504	4761.59
N1	JU751	JU751	75098	0.0504	3784.94
N1	JU751	JU751	91138	0.0504	4593.36
N1	JU751	JU751	82838	0.0504	4175.04
N1	JU751	JU751	65964	0.0504	3324.59
N1	JU751	JU751	68030	0.0504	3428.71
N1	JU751	JU751	63464	0.0504	3198.59
N1	JU751	JU751	83726	0.0504	4219.79
N1	JU751	JU751	82932	0.0504	4179.77
N1	JU751	JU751	68120	0.0504	3433.25
N1	JU751	JU751	64628	0.0504	3257.25
N1	JU751	JU751	77614	0.0504	3911.75
N1	JU751	JU751	78562	0.0504	3959.52
N1	JU751	JU751	97924	0.0504	4935.37
N1	JU751	JU751	83764	0.0504	4221.71
N1	JU751	JU751	75064	0.0504	3783.23
N1	JU751	JU751	78046	0.0504	3933.52
N1	JU751	JU751	94644	0.0504	4770.06
N1	JU751	JU751	73138	0.0504	3686.16
N1	NIC1697	NIC1697	98812	0.0504	4980.12
N1	NIC1697	NIC1697	88678	0.0504	4469.37
N1	NIC1697	NIC1697	109576	0.0504	5522.63
N1	NIC1697	NIC1697	88754	0.0504	4473.2
N1	NIC1697	NIC1697	75822	0.0504	3821.43
N1	NIC1697	NIC1697	83724	0.0504	4219.69
N1	NIC1697	NIC1697	83038	0.0504	4185.12
N1	NIC1697	NIC1697	82942	0.0504	4180.28
N1	NIC1697	NIC1697	83446	0.0504	4205.68
N1	NIC1697	NIC1697	79614	0.0504	4012.55
N1	NIC1697	NIC1697	101036	0.0504	5092.21
N1	NIC1697	NIC1697	101354	0.0504	5108.24
N1	NIC1697	NIC1697	93918	0.0504	4733.47
N1	NIC1697	NIC1697	92254	0.0504	4649.6
N1	NIC1697	NIC1697	91536	0.0504	4613.41
N1	NIC1697	NIC1697	73836	0.0504	3721.33
N1	NIC1697	NIC1697	88526	0.0504	4461.71
N1	NIC1697	NIC1697	81172	0.0504	4091.07
N1	NIC1697	NIC1697	60696	0.0504	3059.08
N1	NIC1697	NIC1697	65094	0.0504	3280.74
N1	NIC1697	NIC1697	75184	0.0504	3789.27
N1	NIC1697	NIC1697	98876	0.0504	4983.35
N1	NIC1697	NIC1697	97144	0.0504	4896.06
N1	NIC1697	NIC1697	87876	0.0504	4428.95
N1	NIC1697	NIC1697	96096	0.0504	4843.24
N1	NIC1697	NIC1697	90780	0.0504	4575.31
N1	NIC1697	NIC1697	76964	0.0504	3878.99
N1	NIC1697	NIC1697	75722	0.0504	3816.39
N1	NIC1697	NIC1697	72222	0.0504	3639.99
N1	NIC1697	NIC1697	91086	0.0504	4590.73
N1	NIC1701	NIC1701	57580	0.0504	2902.03
N1	NIC1701	NIC1701	83748	0.0504	4220.9
N1	NIC1701	NIC1701	95746	0.0504	4825.6
N1	NIC1701	NIC1701	94682	0.0504	4771.97
N1	NIC1701	NIC1701	90428	0.0504	4557.57
N1	NIC1701	NIC1701	87884	0.0504	4429.35
N1	NIC1701	NIC1701	72728	0.0504	3665.49
N1	NIC1701	NIC1701	59950	0.0504	3021.48
N1	NIC1701	NIC1701	92612	0.0504	4667.64
N1	NIC1701	NIC1701	92458	0.0504	4659.88
N1	NIC1701	NIC1701	74056	0.0504	3732.42
N1	NIC1701	NIC1701	75604	0.0504	3810.44
N1	NIC1701	NIC1701	96146	0.0504	4845.76
N1	NIC1701	NIC1701	80268	0.0504	4045.51
N1	NIC1701	NIC1701	105880	0.0504	5336.35
N1	NIC1701	NIC1701	92778	0.0504	4676.01
N1	NIC1701	NIC1701	65828	0.0504	3317.73
N1	NIC1701	NIC1701	77088	0.0504	3885.24
N1	NIC1701	NIC1701	78206	0.0504	3941.58
N1	NIC1701	NIC1701	97012	0.0504	4889.4
N1	NIC1701	NIC1701	58318	0.0504	2939.23
N1	NIC1701	NIC1701	92568	0.0504	4665.43
N1	NIC1701	NIC1701	96228	0.0504	4849.89
N1	NIC1701	NIC1701	87410	0.0504	4405.46
N1	NIC1701	NIC1701	76714	0.0504	3866.39
N1	NIC1701	NIC1701	95822	0.0504	4829.43
N1	NIC1701	NIC1701	85990	0.0504	4333.9
N1	NIC1701	NIC1701	103368	0.0504	5209.75
N1	NIC1701	NIC1701	94688	0.0504	4772.28
N1	JU1200	JU1200	103474	0.0504	5215.09
N1	JU1200	JU1200	88426	0.0504	4456.67
N1	JU1200	JU1200	83978	0.0504	4232.49
N1	JU1200	JU1200	83554	0.0504	4211.12
N1	JU1200	JU1200	91170	0.0504	4594.97
N1	JU1200	JU1200	69178	0.0504	3486.57
N1	JU1200	JU1200	95308	0.0504	4803.52
N1	JU1200	JU1200	75750	0.0504	3817.8
N1	JU1200	JU1200	95380	0.0504	4807.15
N1	JU1200	JU1200	86330	0.0504	4351.03
N1	JU1200	JU1200	87416	0.0504	4405.77
N1	JU1200	JU1200	69414	0.0504	3498.47
N1	JU1200	JU1200	96204	0.0504	4848.68
N1	JU1200	JU1200	91340	0.0504	4603.54
N1	JU1200	JU1200	93646	0.0504	4719.76
N1	JU1200	JU1200	87908	0.0504	4430.56
N1	JU1200	JU1200	90762	0.0504	4574.4
N1	JU1200	JU1200	85242	0.0504	4296.2
N1	JU1200	JU1200	103360	0.0504	5209.34
N1	JU1200	JU1200	88894	0.0504	4480.26
N1	JU1200	JU1200	83806	0.0504	4223.82
N1	JU1200	JU1200	108560	0.0504	5471.42
N1	JU1200	JU1200	76534	0.0504	3857.31
N1	JU1200	JU1200	73604	0.0504	3709.64
N1	JU1200	JU1200	83418	0.0504	4204.27
N1	JU1200	JU1200	89872	0.0504	4529.55
N1	JU1200	JU1200	90742	0.0504	4573.4
N2	JU1200	JU1200	87442	0.0504	4407.08
N2	JU1200	JU1200	92018	0.0504	4637.71
N2	JU1200	JU1200	113778	0.0504	5734.41
N2	JU1200	JU1200	103832	0.0504	5233.13
N2	JU1200	JU1200	110858	0.0504	5587.24
N2	JU1200	JU1200	109384	0.0504	5512.95
N2	JU1200	JU1200	88080	0.0504	4439.23
N2	JU1200	JU1200	99280	0.0504	5003.71
N2	JU1200	JU1200	92310	0.0504	4652.42
N2	JU1200	JU1200	116604	0.0504	5876.84
N2	JU1200	JU1200	104500	0.0504	5266.8
N2	JU1200	JU1200	91878	0.0504	4630.65
N2	JU1200	JU1200	129646	0.0504	6534.16
N2	JU1200	JU1200	90012	0.0504	4536.6
N2	JU1200	JU1200	105980	0.0504	5341.39
N2	JU1200	JU1200	106494	0.0504	5367.3
N2	JU1200	JU1200	106760	0.0504	5380.7
N2	JU1200	JU1200	89728	0.0504	4522.29
N2	JU1200	JU1200	106174	0.0504	5351.17
N2	JU1200	JU1200	103826	0.0504	5232.83
N2	JU1200	JU1200	89506	0.0504	4511.1
N2	JU1200	JU1200	75780	0.0504	3819.31
N2	JU1200	JU1200	89594	0.0504	4515.54
N2	JU1200	JU1200	95502	0.0504	4813.3
N2	JU1200	JU1200	80222	0.0504	4043.19
N2	JU1200	JU1200	88684	0.0504	4469.67
N2	JU1200	JU1200	103114	0.0504	5196.95
N2	JU1200	JU1200	112716	0.0504	5680.89
N2	JU1200	JU1200	110438	0.0504	5566.08
N2	JU1200	JU1200	99952	0.0504	5037.58
N2	JU751	JU751	93280	0.0504	4701.31
N2	JU751	JU751	85422	0.0504	4305.27
N2	JU751	JU751	90878	0.0504	4580.25
N2	JU751	JU751	62440	0.0504	3146.98
N2	JU751	JU751	95568	0.0504	4816.63
N2	JU751	JU751	65884	0.0504	3320.55
N2	JU751	JU751	65734	0.0504	3312.99
N2	JU751	JU751	82990	0.0504	4182.7
N2	JU751	JU751	98204	0.0504	4949.48
N2	JU751	JU751	81530	0.0504	4109.11
N2	JU751	JU751	69930	0.0504	3524.47
N2	JU751	JU751	91712	0.0504	4622.28
N2	JU751	JU751	85442	0.0504	4306.28
N2	JU751	JU751	92116	0.0504	4642.65
N2	JU751	JU751	87564	0.0504	4413.23
N2	JU751	JU751	65460	0.0504	3299.18
N2	JU751	JU751	56676	0.0504	2856.47
N2	JU751	JU751	71412	0.0504	3599.16
N2	JU751	JU751	78922	0.0504	3977.67
N2	JU751	JU751	75036	0.0504	3781.81
N2	JU751	JU751	63364	0.0504	3193.55
N2	JU751	JU751	91358	0.0504	4604.44
N2	JU751	JU751	75208	0.0504	3790.48
N2	JU751	JU751	74010	0.0504	3730.1
N2	JU751	JU751	84270	0.0504	4247.21
N2	JU751	JU751	86958	0.0504	4382.68
N2	JU751	JU751	96686	0.0504	4872.97
N2	JU751	JU751	85720	0.0504	4320.29
N2	JU751	JU751	84806	0.0504	4274.22
N2	JU751	JU751	89280	0.0504	4499.71
N2	NIC1697	NIC1697	95354	0.0504	4805.84
N2	NIC1697	NIC1697	97196	0.0504	4898.68
N2	NIC1697	NIC1697	98332	0.0504	4955.93
N2	NIC1697	NIC1697	82156	0.0504	4140.66
N2	NIC1697	NIC1697	86618	0.0504	4365.55
N2	NIC1697	NIC1697	99516	0.0504	5015.61
N2	NIC1697	NIC1697	94044	0.0504	4739.82
N2	NIC1697	NIC1697	92028	0.0504	4638.21
N2	NIC1697	NIC1697	87380	0.0504	4403.95
N2	NIC1697	NIC1697	93730	0.0504	4723.99
N2	NIC1697	NIC1697	99628	0.0504	5021.25
N2	NIC1697	NIC1697	84974	0.0504	4282.69
N2	NIC1697	NIC1697	94988	0.0504	4787.4
N2	NIC1697	NIC1697	84944	0.0504	4281.18
N2	NIC1697	NIC1697	98232	0.0504	4950.89
N2	NIC1697	NIC1697	80170	0.0504	4040.57
N2	NIC1697	NIC1697	97044	0.0504	4891.02
N2	NIC1697	NIC1697	97250	0.0504	4901.4
N2	NIC1697	NIC1697	102258	0.0504	5153.8
N2	NIC1697	NIC1697	89474	0.0504	4509.49
N2	NIC1697	NIC1697	94092	0.0504	4742.24
N2	NIC1697	NIC1697	94814	0.0504	4778.63
N2	NIC1697	NIC1697	83012	0.0504	4183.8
N2	NIC1697	NIC1697	93162	0.0504	4695.36
N2	NIC1697	NIC1697	90604	0.0504	4566.44
N2	NIC1697	NIC1697	74916	0.0504	3775.77
N2	NIC1697	NIC1697	87910	0.0504	4430.66
N2	NIC1697	NIC1697	100184	0.0504	5049.27
N2	NIC1697	NIC1697	75432	0.0504	3801.77
N3	JU1200	JU1200	78672	0.0504	3965.07
N3	JU1200	JU1200	91124	0.0504	4592.65
N3	JU1200	JU1200	88146	0.0504	4442.56
N3	JU1200	JU1200	96220	0.0504	4849.49
N3	JU1200	JU1200	125136	0.0504	6306.85
N3	JU1200	JU1200	98568	0.0504	4967.83
N3	JU1200	JU1200	95436	0.0504	4809.97
N3	JU1200	JU1200	89232	0.0504	4497.29
N3	JU1200	JU1200	95646	0.0504	4820.56
N3	JU1200	JU1200	83870	0.0504	4227.05
N3	JU1200	JU1200	102324	0.0504	5157.13
N3	JU1200	JU1200	82560	0.0504	4161.02
N3	JU1200	JU1200	102764	0.0504	5179.31
N3	JU1200	JU1200	90220	0.0504	4547.09
N3	JU1200	JU1200	76822	0.0504	3871.83
N3	JU1200	JU1200	117110	0.0504	5902.34
N3	JU1200	JU1200	129140	0.0504	6508.66
N3	JU1200	JU1200	103828	0.0504	5232.93
N3	JU1200	JU1200	112918	0.0504	5691.07
N3	JU1200	JU1200	110406	0.0504	5564.46
N3	JU1200	JU1200	119752	0.0504	6035.5
N3	JU1200	JU1200	92946	0.0504	4684.48
N3	JU1200	JU1200	101470	0.0504	5114.09
N3	JU1200	JU1200	100292	0.0504	5054.72
N3	JU1200	JU1200	100972	0.0504	5088.99
N3	JU1200	JU1200	106498	0.0504	5367.5
N3	JU1200	JU1200	113996	0.0504	5745.4
N3	JU1200	JU1200	97444	0.0504	4911.18
N3	JU1200	JU1200	112628	0.0504	5676.45
N3	JU1200	JU1200	108004	0.0504	5443.4
N3	JU1200	JU1200	77616	0.0504	3911.85
N3	JU1200	JU1200	86822	0.0504	4375.83
N3	JU1200	JU1200	100220	0.0504	5051.09
N3	JU1200	JU1200	108468	0.0504	5466.79
N3	JU1200	JU1200	104904	0.0504	5287.16
N3	JU1200	JU1200	120234	0.0504	6059.79
N3	JU1200	JU1200	108018	0.0504	5444.11
N3	JU1200	JU1200	99148	0.0504	4997.06
N3	JU1200	JU1200	84490	0.0504	4258.3
N3	JU1200	JU1200	101342	0.0504	5107.64
N3	JU1200	JU1200	82138	0.0504	4139.76
N3	JU1200	JU1200	80388	0.0504	4051.56
N3	JU1200	JU1200	103138	0.0504	5198.16
N3	JU1200	JU1200	113108	0.0504	5700.64
N3	JU1200	JU1200	103722	0.0504	5227.59
N3	JU751	JU751	97480	0.0504	4912.99
N3	JU751	JU751	85844	0.0504	4326.54
N3	JU751	JU751	95464	0.0504	4811.39
N3	JU751	JU751	72514	0.0504	3654.71
N3	JU751	JU751	94284	0.0504	4751.91
N3	JU751	JU751	101292	0.0504	5105.12
N3	JU751	JU751	90986	0.0504	4585.69
N3	JU751	JU751	102074	0.0504	5144.53
N3	JU751	JU751	69258	0.0504	3490.6
N3	JU751	JU751	95380	0.0504	4807.15
N3	JU751	JU751	84944	0.0504	4281.18
N3	JU751	JU751	74196	0.0504	3739.48
N3	JU751	JU751	79248	0.0504	3994.1
N3	JU751	JU751	68806	0.0504	3467.82
N3	JU751	JU751	105244	0.0504	5304.3
N3	JU751	JU751	73890	0.0504	3724.06
N3	JU751	JU751	66830	0.0504	3368.23
N3	JU751	JU751	70914	0.0504	3574.07
N3	JU751	JU751	95518	0.0504	4814.11
N3	JU751	JU751	82508	0.0504	4158.4
N3	JU751	JU751	87982	0.0504	4434.29
N3	JU751	JU751	93724	0.0504	4723.69
N3	JU751	JU751	81220	0.0504	4093.49
N3	JU751	JU751	84282	0.0504	4247.81
N3	JU751	JU751	83030	0.0504	4184.71
N3	JU751	JU751	85262	0.0504	4297.2
N3	JU751	JU751	89688	0.0504	4520.28
N3	JU751	JU751	86582	0.0504	4363.73
N3	JU751	JU751	77648	0.0504	3913.46
N3	JU751	JU751	62816	0.0504	3165.93
N3	JU751	JU751	68060	0.0504	3430.22
N3	JU751	JU751	81618	0.0504	4113.55
N3	JU751	JU751	77566	0.0504	3909.33
N3	JU751	JU751	68634	0.0504	3459.15
N3	JU751	JU751	86430	0.0504	4356.07
N3	JU751	JU751	72622	0.0504	3660.15
N3	JU751	JU751	71494	0.0504	3603.3
N3	JU751	JU751	72272	0.0504	3642.51
N3	JU751	JU751	69544	0.0504	3505.02
N3	JU751	JU751	75220	0.0504	3791.09
N3	JU751	JU751	60318	0.0504	3040.03
N3	JU751	JU751	68664	0.0504	3460.67
N3	JU751	JU751	64542	0.0504	3252.92
N3	JU751	JU751	68388	0.0504	3446.76
N3	JU751	JU751	72076	0.0504	3632.63
N3	NIC1697	NIC1697	111758	0.0504	5632.6
N3	NIC1697	NIC1697	99588	0.0504	5019.24
N3	NIC1697	NIC1697	112408	0.0504	5665.36
N3	NIC1697	NIC1697	106358	0.0504	5360.44
N3	NIC1697	NIC1697	102438	0.0504	5162.88
N3	NIC1697	NIC1697	80824	0.0504	4073.53
N3	NIC1697	NIC1697	103342	0.0504	5208.44
N3	NIC1697	NIC1697	103828	0.0504	5232.93
N3	NIC1697	NIC1697	95802	0.0504	4828.42
N3	NIC1697	NIC1697	87186	0.0504	4394.17
N3	NIC1697	NIC1697	113200	0.0504	5705.28
N3	NIC1697	NIC1697	120572	0.0504	6076.83
N3	NIC1697	NIC1697	97900	0.0504	4934.16
N3	NIC1697	NIC1697	114520	0.0504	5771.81
N3	NIC1697	NIC1697	89480	0.0504	4509.79
N3	NIC1697	NIC1697	95066	0.0504	4791.33
N3	NIC1697	NIC1697	90582	0.0504	4565.33
N3	NIC1697	NIC1697	102732	0.0504	5177.69
N3	NIC1697	NIC1697	101176	0.0504	5099.27
N3	NIC1697	NIC1697	107932	0.0504	5439.77
N3	NIC1697	NIC1697	107608	0.0504	5423.44
N3	NIC1697	NIC1697	95190	0.0504	4797.58
N3	NIC1697	NIC1697	115450	0.0504	5818.68
N3	NIC1697	NIC1697	114820	0.0504	5786.93
N3	NIC1697	NIC1697	104836	0.0504	5283.73
N3	NIC1697	NIC1697	96400	0.0504	4858.56
N3	NIC1697	NIC1697	75522	0.0504	3806.31
N3	NIC1697	NIC1697	92852	0.0504	4679.74
N3	NIC1697	NIC1697	93402	0.0504	4707.46
N3	NIC1697	NIC1697	87044	0.0504	4387.02
N3	NIC1697	NIC1697	98132	0.0504	4945.85
N3	NIC1697	NIC1697	80850	0.0504	4074.84
N3	NIC1697	NIC1697	88992	0.0504	4485.2
N3	NIC1697	NIC1697	98364	0.0504	4957.55
N3	NIC1697	NIC1697	88504	0.0504	4460.6
N3	NIC1697	NIC1697	86364	0.0504	4352.75
N3	NIC1697	NIC1697	124960	0.0504	6297.98
N3	NIC1697	NIC1697	98710	0.0504	4974.98
N3	NIC1697	NIC1697	93830	0.0504	4729.03
N3	NIC1697	NIC1697	88744	0.0504	4472.7
N3	NIC1697	NIC1697	94028	0.0504	4739.01
N3	NIC1697	NIC1697	101450	0.0504	5113.08
N3	NIC1697	NIC1697	96282	0.0504	4852.61
N3	NIC1697	NIC1697	102354	0.0504	5158.64
N3	NIC1697	NIC1697	92834	0.0504	4678.83
N3	NIC1701	NIC1701	89298	0.0504	4500.62
N3	NIC1701	NIC1701	93890	0.0504	4732.06
N3	NIC1701	NIC1701	83012	0.0504	4183.8
N3	NIC1701	NIC1701	88662	0.0504	4468.56
N3	NIC1701	NIC1701	87062	0.0504	4387.92
N3	NIC1701	NIC1701	85422	0.0504	4305.27
N3	NIC1701	NIC1701	77850	0.0504	3923.64
N3	NIC1701	NIC1701	83262	0.0504	4196.4
N3	NIC1701	NIC1701	86066	0.0504	4337.73
N3	NIC1701	NIC1701	76432	0.0504	3852.17
N3	NIC1701	NIC1701	76842	0.0504	3872.84
N3	NIC1701	NIC1701	78904	0.0504	3976.76
N3	NIC1701	NIC1701	94092	0.0504	4742.24
N3	NIC1701	NIC1701	82476	0.0504	4156.79
N3	NIC1701	NIC1701	89836	0.0504	4527.73
N3	NIC1701	NIC1701	81840	0.0504	4124.74
N3	NIC1701	NIC1701	71178	0.0504	3587.37
N3	NIC1701	NIC1701	70978	0.0504	3577.29
N3	NIC1701	NIC1701	82358	0.0504	4150.84
N3	NIC1701	NIC1701	74172	0.0504	3738.27
N3	NIC1701	NIC1701	99160	0.0504	4997.66
N3	NIC1701	NIC1701	96090	0.0504	4842.94
N3	NIC1701	NIC1701	114296	0.0504	5760.52
N3	NIC1701	NIC1701	94344	0.0504	4754.94
N3	NIC1701	NIC1701	102772	0.0504	5179.71
N3	NIC1701	NIC1701	101724	0.0504	5126.89
N3	NIC1701	NIC1701	86502	0.0504	4359.7
N3	NIC1701	NIC1701	103020	0.0504	5192.21
N3	NIC1701	NIC1701	101060	0.0504	5093.42
N3	NIC1701	NIC1701	100720	0.0504	5076.29
N3	NIC1701	NIC1701	106802	0.0504	5382.82
N3	NIC1701	NIC1701	92224	0.0504	4648.09
N3	NIC1701	NIC1701	110328	0.0504	5560.53
N3	NIC1701	NIC1701	90466	0.0504	4559.49
N3	NIC1701	NIC1701	117108	0.0504	5902.24
N3	NIC1701	NIC1701	109708	0.0504	5529.28
N3	NIC1701	NIC1701	91020	0.0504	4587.41
N3	NIC1701	NIC1701	94586	0.0504	4767.13
N3	NIC1701	NIC1701	92026	0.0504	4638.11
N3	NIC1701	NIC1701	101934	0.0504	5137.47
N3	NIC1701	NIC1701	86946	0.0504	4382.08
N3	NIC1701	NIC1701	84490	0.0504	4258.3
N3	NIC1701	NIC1701	112382	0.0504	5664.05
N3	NIC1701	NIC1701	97922	0.0504	4935.27
N3	NIC1701	NIC1701	98536	0.0504	4966.21
N3	JU1200	JU1200	78672	0.0504	3965.07
N3	JU1200	JU1200	91124	0.0504	4592.65
N3	JU1200	JU1200	88146	0.0504	4442.56
N3	JU1200	JU1200	96220	0.0504	4849.49
N3	JU1200	JU1200	125136	0.0504	6306.85
N3	JU1200	JU1200	98568	0.0504	4967.83
N3	JU1200	JU1200	95436	0.0504	4809.97
N3	JU1200	JU1200	89232	0.0504	4497.29
N3	JU1200	JU1200	95646	0.0504	4820.56
N3	JU1200	JU1200	83870	0.0504	4227.05
N3	JU1200	JU1200	102324	0.0504	5157.13
N3	JU1200	JU1200	82560	0.0504	4161.02
N3	JU1200	JU1200	102764	0.0504	5179.31
N3	JU1200	JU1200	90220	0.0504	4547.09
N3	JU1200	JU1200	76822	0.0504	3871.83
N3	JU1200	JU1200	117110	0.0504	5902.34
N3	JU1200	JU1200	129140	0.0504	6508.66
N3	JU1200	JU1200	103828	0.0504	5232.93
N3	JU1200	JU1200	112918	0.0504	5691.07
N3	JU1200	JU1200	110406	0.0504	5564.46
N3	JU1200	JU1200	119752	0.0504	6035.5
N3	JU1200	JU1200	92946	0.0504	4684.48
N3	JU1200	JU1200	101470	0.0504	5114.09
N3	JU1200	JU1200	100292	0.0504	5054.72
N3	JU1200	JU1200	100972	0.0504	5088.99
N3	JU1200	JU1200	106498	0.0504	5367.5
N3	JU1200	JU1200	113996	0.0504	5745.4
N3	JU1200	JU1200	97444	0.0504	4911.18
N3	JU1200	JU1200	112628	0.0504	5676.45
N3	JU1200	JU1200	108004	0.0504	5443.4
N3	JU1200	JU1200	77616	0.0504	3911.85
N3	JU1200	JU1200	86822	0.0504	4375.83
N3	JU1200	JU1200	100220	0.0504	5051.09
N3	JU1200	JU1200	108468	0.0504	5466.79
N3	JU1200	JU1200	104904	0.0504	5287.16
N3	JU1200	JU1200	120234	0.0504	6059.79
N3	JU1200	JU1200	108018	0.0504	5444.11
N3	JU1200	JU1200	99148	0.0504	4997.06
N3	JU1200	JU1200	84490	0.0504	4258.3
N3	JU1200	JU1200	101342	0.0504	5107.64
N3	JU1200	JU1200	82138	0.0504	4139.76
N3	JU1200	JU1200	80388	0.0504	4051.56
N3	JU1200	JU1200	103138	0.0504	5198.16
N3	JU1200	JU1200	113108	0.0504	5700.64
N3	JU1200	JU1200	103722	0.0504	5227.59
N3	JU751	JU751	97480	0.0504	4912.99
N3	JU751	JU751	85844	0.0504	4326.54
N3	JU751	JU751	95464	0.0504	4811.39
N3	JU751	JU751	72514	0.0504	3654.71
N3	JU751	JU751	94284	0.0504	4751.91
N3	JU751	JU751	101292	0.0504	5105.12
N3	JU751	JU751	90986	0.0504	4585.69
N3	JU751	JU751	102074	0.0504	5144.53
N3	JU751	JU751	69258	0.0504	3490.6
N3	JU751	JU751	95380	0.0504	4807.15
N3	JU751	JU751	84944	0.0504	4281.18
N3	JU751	JU751	74196	0.0504	3739.48
N3	JU751	JU751	79248	0.0504	3994.1
N3	JU751	JU751	68806	0.0504	3467.82
N3	JU751	JU751	105244	0.0504	5304.3
N3	JU751	JU751	73890	0.0504	3724.06
N3	JU751	JU751	66830	0.0504	3368.23
N3	JU751	JU751	70914	0.0504	3574.07
N3	JU751	JU751	95518	0.0504	4814.11
N3	JU751	JU751	82508	0.0504	4158.4
N3	JU751	JU751	87982	0.0504	4434.29
N3	JU751	JU751	93724	0.0504	4723.69
N3	JU751	JU751	81220	0.0504	4093.49
N3	JU751	JU751	84282	0.0504	4247.81
N3	JU751	JU751	83030	0.0504	4184.71
N3	JU751	JU751	85262	0.0504	4297.2
N3	JU751	JU751	89688	0.0504	4520.28
N3	JU751	JU751	86582	0.0504	4363.73
N3	JU751	JU751	77648	0.0504	3913.46
N3	JU751	JU751	62816	0.0504	3165.93
N3	JU751	JU751	68060	0.0504	3430.22
N3	JU751	JU751	81618	0.0504	4113.55
N3	JU751	JU751	77566	0.0504	3909.33
N3	JU751	JU751	68634	0.0504	3459.15
N3	JU751	JU751	86430	0.0504	4356.07
N3	JU751	JU751	72622	0.0504	3660.15
N3	JU751	JU751	71494	0.0504	3603.3
N3	JU751	JU751	72272	0.0504	3642.51
N3	JU751	JU751	69544	0.0504	3505.02
N3	JU751	JU751	75220	0.0504	3791.09
N3	JU751	JU751	60318	0.0504	3040.03
N3	JU751	JU751	68664	0.0504	3460.67
N3	JU751	JU751	64542	0.0504	3252.92
N3	JU751	JU751	68388	0.0504	3446.76
N3	JU751	JU751	72076	0.0504	3632.63
N3	NIC1697	NIC1697	111758	0.0504	5632.6
N3	NIC1697	NIC1697	99588	0.0504	5019.24
N3	NIC1697	NIC1697	112408	0.0504	5665.36
N3	NIC1697	NIC1697	106358	0.0504	5360.44
N3	NIC1697	NIC1697	102438	0.0504	5162.88
N3	NIC1697	NIC1697	80824	0.0504	4073.53
N3	NIC1697	NIC1697	103342	0.0504	5208.44
N3	NIC1697	NIC1697	103828	0.0504	5232.93
N3	NIC1697	NIC1697	95802	0.0504	4828.42
N3	NIC1697	NIC1697	87186	0.0504	4394.17
N3	NIC1697	NIC1697	113200	0.0504	5705.28
N3	NIC1697	NIC1697	120572	0.0504	6076.83
N3	NIC1697	NIC1697	97900	0.0504	4934.16
N3	NIC1697	NIC1697	114520	0.0504	5771.81
N3	NIC1697	NIC1697	89480	0.0504	4509.79
N3	NIC1697	NIC1697	95066	0.0504	4791.33
N3	NIC1697	NIC1697	90582	0.0504	4565.33
N3	NIC1697	NIC1697	102732	0.0504	5177.69
N3	NIC1697	NIC1697	101176	0.0504	5099.27
N3	NIC1697	NIC1697	107932	0.0504	5439.77
N3	NIC1697	NIC1697	107608	0.0504	5423.44
N3	NIC1697	NIC1697	95190	0.0504	4797.58
N3	NIC1697	NIC1697	115450	0.0504	5818.68
N3	NIC1697	NIC1697	114820	0.0504	5786.93
N3	NIC1697	NIC1697	104836	0.0504	5283.73
N3	NIC1697	NIC1697	96400	0.0504	4858.56
N3	NIC1697	NIC1697	75522	0.0504	3806.31
N3	NIC1697	NIC1697	92852	0.0504	4679.74
N3	NIC1697	NIC1697	93402	0.0504	4707.46
N3	NIC1697	NIC1697	87044	0.0504	4387.02
N3	NIC1697	NIC1697	98132	0.0504	4945.85
N3	NIC1697	NIC1697	80850	0.0504	4074.84
N3	NIC1697	NIC1697	88992	0.0504	4485.2
N3	NIC1697	NIC1697	98364	0.0504	4957.55
N3	NIC1697	NIC1697	88504	0.0504	4460.6
N3	NIC1697	NIC1697	86364	0.0504	4352.75
N3	NIC1697	NIC1697	124960	0.0504	6297.98
N3	NIC1697	NIC1697	98710	0.0504	4974.98
N3	NIC1697	NIC1697	93830	0.0504	4729.03
N3	NIC1697	NIC1697	88744	0.0504	4472.7
N3	NIC1697	NIC1697	94028	0.0504	4739.01
N3	NIC1697	NIC1697	101450	0.0504	5113.08
N3	NIC1697	NIC1697	96282	0.0504	4852.61
N3	NIC1697	NIC1697	102354	0.0504	5158.64
N3	NIC1697	NIC1697	92834	0.0504	4678.83
N3	NIC1701	NIC1701	89298	0.0504	4500.62
N3	NIC1701	NIC1701	93890	0.0504	4732.06
N3	NIC1701	NIC1701	83012	0.0504	4183.8
N3	NIC1701	NIC1701	88662	0.0504	4468.56
N3	NIC1701	NIC1701	87062	0.0504	4387.92
N3	NIC1701	NIC1701	85422	0.0504	4305.27
N3	NIC1701	NIC1701	77850	0.0504	3923.64
N3	NIC1701	NIC1701	83262	0.0504	4196.4
N3	NIC1701	NIC1701	86066	0.0504	4337.73
N3	NIC1701	NIC1701	76432	0.0504	3852.17
N3	NIC1701	NIC1701	76842	0.0504	3872.84
N3	NIC1701	NIC1701	78904	0.0504	3976.76
N3	NIC1701	NIC1701	94092	0.0504	4742.24
N3	NIC1701	NIC1701	82476	0.0504	4156.79
N3	NIC1701	NIC1701	89836	0.0504	4527.73
N3	NIC1701	NIC1701	81840	0.0504	4124.74
N3	NIC1701	NIC1701	71178	0.0504	3587.37
N3	NIC1701	NIC1701	70978	0.0504	3577.29
N3	NIC1701	NIC1701	82358	0.0504	4150.84
N3	NIC1701	NIC1701	74172	0.0504	3738.27
N3	NIC1701	NIC1701	99160	0.0504	4997.66
N3	NIC1701	NIC1701	96090	0.0504	4842.94
N3	NIC1701	NIC1701	114296	0.0504	5760.52
N3	NIC1701	NIC1701	94344	0.0504	4754.94
N3	NIC1701	NIC1701	102772	0.0504	5179.71
N3	NIC1701	NIC1701	101724	0.0504	5126.89
N3	NIC1701	NIC1701	86502	0.0504	4359.7
N3	NIC1701	NIC1701	103020	0.0504	5192.21
N3	NIC1701	NIC1701	101060	0.0504	5093.42
N3	NIC1701	NIC1701	100720	0.0504	5076.29
N3	NIC1701	NIC1701	106802	0.0504	5382.82
N3	NIC1701	NIC1701	92224	0.0504	4648.09
N3	NIC1701	NIC1701	110328	0.0504	5560.53
N3	NIC1701	NIC1701	90466	0.0504	4559.49
N3	NIC1701	NIC1701	117108	0.0504	5902.24
N3	NIC1701	NIC1701	109708	0.0504	5529.28
N3	NIC1701	NIC1701	91020	0.0504	4587.41
N3	NIC1701	NIC1701	94586	0.0504	4767.13
N3	NIC1701	NIC1701	92026	0.0504	4638.11
N3	NIC1701	NIC1701	101934	0.0504	5137.47
N3	NIC1701	NIC1701	86946	0.0504	4382.08
N3	NIC1701	NIC1701	84490	0.0504	4258.3
N3	NIC1701	NIC1701	112382	0.0504	5664.05
N3	NIC1701	NIC1701	97922	0.0504	4935.27
N3	NIC1701	NIC1701	98536	0.0504	4966.21
N4	JU1200	JU1200	81018	0.0504	4083.31
N4	JU1200	JU1200	85788	0.0504	4323.72
N4	JU1200	JU1200	81694	0.0504	4117.38
N4	JU1200	JU1200	85242	0.0504	4296.2
N4	JU1200	JU1200	100664	0.0504	5073.47
N4	JU1200	JU1200	83654	0.0504	4216.16
N4	JU1200	JU1200	105890	0.0504	5336.86
N4	JU1200	JU1200	111720	0.0504	5630.69
N4	JU1200	JU1200	86820	0.0504	4375.73
N4	JU1200	JU1200	100128	0.0504	5046.45
N4	JU1200	JU1200	96442	0.0504	4860.68
N4	JU1200	JU1200	101404	0.0504	5110.76
N4	JU1200	JU1200	82620	0.0504	4164.05
N4	JU1200	JU1200	88502	0.0504	4460.5
N4	JU1200	JU1200	99418	0.0504	5010.67
N4	JU1200	JU1200	90062	0.0504	4539.12
N4	JU1200	JU1200	104494	0.0504	5266.5
N4	JU1200	JU1200	98742	0.0504	4976.6
N4	JU1200	JU1200	86900	0.0504	4379.76
N4	JU1200	JU1200	94480	0.0504	4761.79
N4	JU1200	JU1200	100986	0.0504	5089.69
N4	JU1200	JU1200	94516	0.0504	4763.61
N4	JU1200	JU1200	91228	0.0504	4597.89
N4	JU1200	JU1200	94098	0.0504	4742.54
N4	JU1200	JU1200	91650	0.0504	4619.16
N4	JU1200	JU1200	114460	0.0504	5768.78
N4	JU1200	JU1200	91582	0.0504	4615.73
N4	JU1200	JU1200	113246	0.0504	5707.6
N4	JU1200	JU1200	84456	0.0504	4256.58
N4	JU1200	JU1200	72172	0.0504	3637.47
N4	JU1200	JU1200	113374	0.0504	5714.05
N4	JU1200	JU1200	108488	0.0504	5467.8
N4	JU1200	JU1200	89984	0.0504	4535.19
N4	JU1200	JU1200	99082	0.0504	4993.73
N4	JU1200	JU1200	121744	0.0504	6135.9
N4	JU751	JU751	116900	0.0504	5891.76
N4	JU751	JU751	69868	0.0504	3521.35
N4	JU751	JU751	87450	0.0504	4407.48
N4	JU751	JU751	91214	0.0504	4597.19
N4	JU751	JU751	75766	0.0504	3818.61
N4	JU751	JU751	70686	0.0504	3562.57
N4	JU751	JU751	99936	0.0504	5036.77
N4	JU751	JU751	62630	0.0504	3156.55
N4	JU751	JU751	70376	0.0504	3546.95
N4	JU751	JU751	79786	0.0504	4021.21
N4	JU751	JU751	53560	0.0504	2699.42
N4	JU751	JU751	60180	0.0504	3033.07
N4	JU751	JU751	62946	0.0504	3172.48
N4	JU751	JU751	52968	0.0504	2669.59
N4	JU751	JU751	76532	0.0504	3857.21
N4	JU751	JU751	64198	0.0504	3235.58
N4	JU751	JU751	75658	0.0504	3813.16
N4	JU751	JU751	74460	0.0504	3752.78
N4	JU751	JU751	64810	0.0504	3266.42
N4	JU751	JU751	60634	0.0504	3055.95
N4	JU751	JU751	79734	0.0504	4018.59
N4	JU751	JU751	67166	0.0504	3385.17
N4	JU751	JU751	81940	0.0504	4129.78
N4	JU751	JU751	72818	0.0504	3670.03
N4	JU751	JU751	81214	0.0504	4093.19
N4	JU751	JU751	85222	0.0504	4295.19
N4	JU751	JU751	61648	0.0504	3107.06
N4	JU751	JU751	91680	0.0504	4620.67
N4	JU751	JU751	58506	0.0504	2948.7
N4	JU751	JU751	72786	0.0504	3668.41
N4	JU751	JU751	76686	0.0504	3864.97
N4	JU751	JU751	75912	0.0504	3825.96
N4	JU751	JU751	57756	0.0504	2910.9
N4	JU751	JU751	74796	0.0504	3769.72
N4	JU751	JU751	67524	0.0504	3403.21
N4	NIC1697	NIC1697	93204	0.0504	4697.48
N4	NIC1697	NIC1697	102838	0.0504	5183.04
N4	NIC1697	NIC1697	107974	0.0504	5441.89
N4	NIC1697	NIC1697	87150	0.0504	4392.36
N4	NIC1697	NIC1697	109698	0.0504	5528.78
N4	NIC1697	NIC1697	94728	0.0504	4774.29
N4	NIC1697	NIC1697	85360	0.0504	4302.14
N4	NIC1697	NIC1697	78910	0.0504	3977.06
N4	NIC1697	NIC1697	106928	0.0504	5389.17
N4	NIC1697	NIC1697	102254	0.0504	5153.6
N4	NIC1697	NIC1697	75544	0.0504	3807.42
N4	NIC1697	NIC1697	94106	0.0504	4742.94
N4	NIC1697	NIC1697	84858	0.0504	4276.84
N4	NIC1697	NIC1697	97638	0.0504	4920.96
N4	NIC1697	NIC1697	90514	0.0504	4561.91
N4	NIC1697	NIC1697	77576	0.0504	3909.83
N4	NIC1697	NIC1697	118664	0.0504	5980.67
N4	NIC1697	NIC1697	92160	0.0504	4644.86
N4	NIC1697	NIC1697	92032	0.0504	4638.41
N4	NIC1697	NIC1697	89890	0.0504	4530.46
N4	NIC1697	NIC1697	97996	0.0504	4939
N4	NIC1697	NIC1697	85086	0.0504	4288.33
N4	NIC1697	NIC1697	100936	0.0504	5087.17
N4	NIC1697	NIC1697	104858	0.0504	5284.84
N4	NIC1697	NIC1697	98980	0.0504	4988.59
N4	NIC1697	NIC1697	101290	0.0504	5105.02
N4	NIC1697	NIC1697	91896	0.0504	4631.56
N4	NIC1697	NIC1697	110564	0.0504	5572.43
N4	NIC1697	NIC1697	76582	0.0504	3859.73
N4	NIC1697	NIC1697	102518	0.0504	5166.91
N4	NIC1697	NIC1697	95376	0.0504	4806.95
N4	NIC1697	NIC1697	98090	0.0504	4943.74
N4	NIC1697	NIC1697	90334	0.0504	4552.83
N4	NIC1697	NIC1697	89684	0.0504	4520.07
N4	NIC1697	NIC1697	77620	0.0504	3912.05
N4	NIC1701	NIC1701	103820	0.0504	5232.53
N4	NIC1701	NIC1701	86374	0.0504	4353.25
N4	NIC1701	NIC1701	101154	0.0504	5098.16
N4	NIC1701	NIC1701	103396	0.0504	5211.16
N4	NIC1701	NIC1701	94412	0.0504	4758.36
N4	NIC1701	NIC1701	96630	0.0504	4870.15
N4	NIC1701	NIC1701	127878	0.0504	6445.05
N4	NIC1701	NIC1701	91706	0.0504	4621.98
N4	NIC1701	NIC1701	105694	0.0504	5326.98
N4	NIC1701	NIC1701	109528	0.0504	5520.21
N4	NIC1701	NIC1701	113262	0.0504	5708.4
N4	NIC1701	NIC1701	88686	0.0504	4469.77
N4	NIC1701	NIC1701	86630	0.0504	4366.15
N4	NIC1701	NIC1701	84046	0.0504	4235.92
N4	NIC1701	NIC1701	95076	0.0504	4791.83
N4	NIC1701	NIC1701	92162	0.0504	4644.96
N4	NIC1701	NIC1701	85352	0.0504	4301.74
N4	NIC1701	NIC1701	94846	0.0504	4780.24
N4	NIC1701	NIC1701	89450	0.0504	4508.28
N4	NIC1701	NIC1701	88114	0.0504	4440.95
N4	NIC1701	NIC1701	117170	0.0504	5905.37
N4	NIC1701	NIC1701	115400	0.0504	5816.16
N4	NIC1701	NIC1701	115370	0.0504	5814.65
N4	NIC1701	NIC1701	94514	0.0504	4763.51
N4	NIC1701	NIC1701	82986	0.0504	4182.49
N4	NIC1701	NIC1701	85058	0.0504	4286.92
N4	NIC1701	NIC1701	105046	0.0504	5294.32
N4	NIC1701	NIC1701	107738	0.0504	5430
N4	NIC1701	NIC1701	93106	0.0504	4692.54
N4	NIC1701	NIC1701	134088	0.0504	6758.04
N4	NIC1701	NIC1701	112248	0.0504	5657.3
N4	NIC1701	NIC1701	102470	0.0504	5164.49
N4	NIC1701	NIC1701	102498	0.0504	5165.9
N4	NIC1701	NIC1701	107348	0.0504	5410.34
N4	NIC1701	NIC1701	88786	0.0504	4474.81
N5	JU1200	JU1200	106192	0.0504	5352.08
N5	JU1200	JU1200	109166	0.0504	5501.97
N5	JU1200	JU1200	64340	0.0504	3242.74
N5	JU1200	JU1200	70676	0.0504	3562.07
N5	JU1200	JU1200	63658	0.0504	3208.36
N5	JU1200	JU1200	63650	0.0504	3207.96
N5	JU1200	JU1200	61844	0.0504	3116.94
N5	JU1200	JU1200	63114	0.0504	3180.95
N5	JU1200	JU1200	56894	0.0504	2867.46
N5	JU1200	JU1200	106988	0.0504	5392.2
N5	JU1200	JU1200	93000	0.0504	4687.2
N5	JU1200	JU1200	77156	0.0504	3888.66
N5	JU1200	JU1200	95426	0.0504	4809.47
N5	JU1200	JU1200	66156	0.0504	3334.26
N5	JU1200	JU1200	105860	0.0504	5335.34
N5	JU1200	JU1200	94270	0.0504	4751.21
N5	JU1200	JU1200	91340	0.0504	4603.54
N5	JU1200	JU1200	71242	0.0504	3590.6
N5	JU1200	JU1200	83098	0.0504	4188.14
N5	JU1200	JU1200	65870	0.0504	3319.85
N5	JU1200	JU1200	79200	0.0504	3991.68
N5	JU1200	JU1200	98662	0.0504	4972.56
N5	JU1200	JU1200	83224	0.0504	4194.49
N5	JU1200	JU1200	85152	0.0504	4291.66
N5	JU1200	JU1200	92678	0.0504	4670.97
N5	JU1200	JU1200	71520	0.0504	3604.61
N5	JU1200	JU1200	66488	0.0504	3351
N5	JU1200	JU1200	104814	0.0504	5282.63
N5	JU1200	JU1200	90704	0.0504	4571.48
N5	JU1200	JU1200	73368	0.0504	3697.75
N5	JU1200	JU1200	98818	0.0504	4980.43
N5	JU1200	JU1200	89856	0.0504	4528.74
N5	JU1200	JU1200	87308	0.0504	4400.32
N5	JU1200	JU1200	83802	0.0504	4223.62
N5	JU751	JU751	73848	0.0504	3721.94
N5	JU751	JU751	66616	0.0504	3357.45
N5	JU751	JU751	60136	0.0504	3030.85
N5	JU751	JU751	65764	0.0504	3314.51
N5	JU751	JU751	59666	0.0504	3007.17
N5	JU751	JU751	49698	0.0504	2504.78
N5	JU751	JU751	55748	0.0504	2809.7
N5	JU751	JU751	65246	0.0504	3288.4
N5	JU751	JU751	57296	0.0504	2887.72
N5	JU751	JU751	45370	0.0504	2286.65
N5	JU751	JU751	72476	0.0504	3652.79
N5	JU751	JU751	64202	0.0504	3235.78
N5	JU751	JU751	73058	0.0504	3682.12
N5	JU751	JU751	70610	0.0504	3558.74
N5	JU751	JU751	66156	0.0504	3334.26
N5	JU751	JU751	50336	0.0504	2536.93
N5	JU751	JU751	55110	0.0504	2777.54
N5	JU751	JU751	74488	0.0504	3754.2
N5	JU751	JU751	65434	0.0504	3297.87
N5	JU751	JU751	55276	0.0504	2785.91
N5	JU751	JU751	62278	0.0504	3138.81
N5	JU751	JU751	49010	0.0504	2470.1
N5	JU751	JU751	68470	0.0504	3450.89
N5	JU751	JU751	61848	0.0504	3117.14
N5	JU751	JU751	48262	0.0504	2432.4
N5	JU751	JU751	57444	0.0504	2895.18
N5	JU751	JU751	61460	0.0504	3097.58
N5	JU751	JU751	58092	0.0504	2927.84
N5	JU751	JU751	45214	0.0504	2278.79
N5	JU751	JU751	72126	0.0504	3635.15
N5	JU751	JU751	62362	0.0504	3143.04
N5	JU751	JU751	71676	0.0504	3612.47
N5	JU751	JU751	60946	0.0504	3071.68
N5	JU751	JU751	62438	0.0504	3146.88
N5	JU751	JU751	60084	0.0504	3028.23
N5	NIC1697	NIC1697	91248	0.0504	4598.9
N5	NIC1697	NIC1697	117706	0.0504	5932.38
N5	NIC1697	NIC1697	98090	0.0504	4943.74
N5	NIC1697	NIC1697	115494	0.0504	5820.9
N5	NIC1697	NIC1697	70588	0.0504	3557.64
N5	NIC1697	NIC1697	72248	0.0504	3641.3
N5	NIC1697	NIC1697	100764	0.0504	5078.51
N5	NIC1697	NIC1697	91836	0.0504	4628.53
N5	NIC1697	NIC1697	74972	0.0504	3778.59
N5	NIC1697	NIC1697	76502	0.0504	3855.7
N5	NIC1697	NIC1697	80714	0.0504	4067.99
N5	NIC1697	NIC1697	88638	0.0504	4467.36
N5	NIC1697	NIC1697	49112	0.0504	2475.24
N5	NIC1697	NIC1697	90314	0.0504	4551.83
N5	NIC1697	NIC1697	69546	0.0504	3505.12
N5	NIC1697	NIC1697	102904	0.0504	5186.36
N5	NIC1697	NIC1697	68790	0.0504	3467.02
N5	NIC1697	NIC1697	99560	0.0504	5017.82
N5	NIC1697	NIC1697	95278	0.0504	4802.01
N5	NIC1697	NIC1697	83462	0.0504	4206.48
N5	NIC1697	NIC1697	97884	0.0504	4933.35
N5	NIC1697	NIC1697	62830	0.0504	3166.63
N5	NIC1697	NIC1697	72948	0.0504	3676.58
N5	NIC1697	NIC1697	84428	0.0504	4255.17
N5	NIC1697	NIC1697	70416	0.0504	3548.97
N5	NIC1697	NIC1697	81614	0.0504	4113.35
N5	NIC1697	NIC1697	63582	0.0504	3204.53
N5	NIC1697	NIC1697	79156	0.0504	3989.46
N5	NIC1697	NIC1697	84080	0.0504	4237.63
N5	NIC1697	NIC1697	94748	0.0504	4775.3
N5	NIC1697	NIC1697	76474	0.0504	3854.29
N5	NIC1697	NIC1697	111320	0.0504	5610.53
N5	NIC1697	NIC1697	76116	0.0504	3836.25
N5	NIC1697	NIC1697	73026	0.0504	3680.51
N5	NIC1697	NIC1697	87742	0.0504	4422.2
N5	NIC1701	NIC1701	70010	0.0504	3528.5
N5	NIC1701	NIC1701	97640	0.0504	4921.06
N5	NIC1701	NIC1701	79072	0.0504	3985.23
N5	NIC1701	NIC1701	77878	0.0504	3925.05
N5	NIC1701	NIC1701	77884	0.0504	3925.35
N5	NIC1701	NIC1701	84734	0.0504	4270.59
N5	NIC1701	NIC1701	92854	0.0504	4679.84
N5	NIC1701	NIC1701	64384	0.0504	3244.95
N5	NIC1701	NIC1701	92080	0.0504	4640.83
N5	NIC1701	NIC1701	88408	0.0504	4455.76
N5	NIC1701	NIC1701	78234	0.0504	3942.99
N5	NIC1701	NIC1701	76224	0.0504	3841.69
N5	NIC1701	NIC1701	89288	0.0504	4500.12
N5	NIC1701	NIC1701	80508	0.0504	4057.6
N5	NIC1701	NIC1701	65084	0.0504	3280.23
N5	NIC1701	NIC1701	112270	0.0504	5658.41
N5	NIC1701	NIC1701	89702	0.0504	4520.98
N5	NIC1701	NIC1701	95766	0.0504	4826.61
N5	NIC1701	NIC1701	86928	0.0504	4381.17
N5	NIC1701	NIC1701	79208	0.0504	3992.08
N5	NIC1701	NIC1701	86426	0.0504	4355.87
N5	NIC1701	NIC1701	87572	0.0504	4413.63
N5	NIC1701	NIC1701	74636	0.0504	3761.65
N5	NIC1701	NIC1701	75834	0.0504	3822.03
N5	NIC1701	NIC1701	85338	0.0504	4301.04
N5	NIC1701	NIC1701	85582	0.0504	4313.33
N5	NIC1701	NIC1701	95780	0.0504	4827.31
N5	NIC1701	NIC1701	85840	0.0504	4326.34
N5	NIC1701	NIC1701	81076	0.0504	4086.23
N5	NIC1701	NIC1701	93104	0.0504	4692.44
N5	NIC1701	NIC1701	94044	0.0504	4739.82
N5	NIC1701	NIC1701	74240	0.0504	3741.7
N5	NIC1701	NIC1701	95236	0.0504	4799.89
N5	NIC1701	NIC1701	87966	0.0504	4433.49
N5	NIC1701	NIC1701	84638	0.0504	4265.76

## Sheet: Fig4d
Strain	PZArea_pixels	um_per_pixel	PZSize_um^2
JU1200	39336	0.1008	3965.07
JU1200	45562	0.1008	4592.65
JU1200	44073	0.1008	4442.56
JU1200	48110	0.1008	4849.49
JU1200	62568	0.1008	6306.85
JU1200	49284	0.1008	4967.83
JU1200	47718	0.1008	4809.97
JU1200	44616	0.1008	4497.29
JU1200	47823	0.1008	4820.56
JU1200	41935	0.1008	4227.05
JU1200	51162	0.1008	5157.13
JU1200	41280	0.1008	4161.02
JU1200	51382	0.1008	5179.31
JU1200	45110	0.1008	4547.09
JU1200	38411	0.1008	3871.83
JU1200	58555	0.1008	5902.34
JU1200	64570	0.1008	6508.66
JU1200	51914	0.1008	5232.93
JU1200	56459	0.1008	5691.07
JU1200	55203	0.1008	5564.46
JU1200	59876	0.1008	6035.5
JU1200	46473	0.1008	4684.48
JU1200	50735	0.1008	5114.09
JU1200	50146	0.1008	5054.72
JU1200	50486	0.1008	5088.99
JU1200	53249	0.1008	5367.5
JU1200	56998	0.1008	5745.4
JU1200	48722	0.1008	4911.18
JU1200	56314	0.1008	5676.45
JU1200	54002	0.1008	5443.4
JU1200	38808	0.1008	3911.85
JU1200	43411	0.1008	4375.83
JU1200	50110	0.1008	5051.09
JU1200	54234	0.1008	5466.79
JU1200	52452	0.1008	5287.16
JU1200	60117	0.1008	6059.79
JU1200	54009	0.1008	5444.11
JU1200	49574	0.1008	4997.06
JU1200	42245	0.1008	4258.3
JU1200	50671	0.1008	5107.64
JU1200	41069	0.1008	4139.76
JU1200	40194	0.1008	4051.56
JU1200	51569	0.1008	5198.16
JU1200	56554	0.1008	5700.64
JU1200	51861	0.1008	5227.59
JU751	48740	0.1008	4912.99
JU751	42922	0.1008	4326.54
JU751	47732	0.1008	4811.39
JU751	36257	0.1008	3654.71
JU751	47142	0.1008	4751.91
JU751	50646	0.1008	5105.12
JU751	45493	0.1008	4585.69
JU751	51037	0.1008	5144.53
JU751	34629	0.1008	3490.6
JU751	47690	0.1008	4807.15
JU751	42472	0.1008	4281.18
JU751	37098	0.1008	3739.48
JU751	39624	0.1008	3994.1
JU751	34403	0.1008	3467.82
JU751	52622	0.1008	5304.3
JU751	36945	0.1008	3724.06
JU751	33415	0.1008	3368.23
JU751	35457	0.1008	3574.07
JU751	47759	0.1008	4814.11
JU751	41254	0.1008	4158.4
JU751	43991	0.1008	4434.29
JU751	46862	0.1008	4723.69
JU751	40610	0.1008	4093.49
JU751	42141	0.1008	4247.81
JU751	41515	0.1008	4184.71
JU751	42631	0.1008	4297.2
JU751	44844	0.1008	4520.28
JU751	43291	0.1008	4363.73
JU751	38824	0.1008	3913.46
JU751	31408	0.1008	3165.93
JU751	34030	0.1008	3430.22
JU751	40809	0.1008	4113.55
JU751	38783	0.1008	3909.33
JU751	34317	0.1008	3459.15
JU751	43215	0.1008	4356.07
JU751	36311	0.1008	3660.15
JU751	35747	0.1008	3603.3
JU751	36136	0.1008	3642.51
JU751	34772	0.1008	3505.02
JU751	37610	0.1008	3791.09
JU751	30159	0.1008	3040.03
JU751	34332	0.1008	3460.67
JU751	32271	0.1008	3252.92
JU751	34194	0.1008	3446.76
JU751	36038	0.1008	3632.63
NIC1673	47234	0.1008	4761.19
NIC1673	50861	0.1008	5126.79
NIC1673	42762	0.1008	4310.41
NIC1673	47745	0.1008	4812.7
NIC1673	45518	0.1008	4588.21
NIC1673	42950	0.1008	4329.36
NIC1673	46178	0.1008	4654.74
NIC1673	43706	0.1008	4405.56
NIC1673	36546	0.1008	3683.84
NIC1673	57730	0.1008	5819.18
NIC1673	51835	0.1008	5224.97
NIC1673	38999	0.1008	3931.1
NIC1673	52355	0.1008	5277.38
NIC1673	48906	0.1008	4929.72
NIC1673	46656	0.1008	4702.92
NIC1673	30937	0.1008	3118.45
NIC1673	44614	0.1008	4497.09
NIC1673	44096	0.1008	4444.88
NIC1673	35506	0.1008	3579
NIC1673	45693	0.1008	4605.85
NIC1673	44393	0.1008	4474.81
NIC1673	40950	0.1008	4127.76
NIC1673	50031	0.1008	5043.12
NIC1673	42790	0.1008	4313.23
NIC1673	35966	0.1008	3625.37
NIC1673	38693	0.1008	3900.25
NIC1673	38614	0.1008	3892.29
NIC1673	55891	0.1008	5633.81
NIC1673	53603	0.1008	5403.18
NIC1673	40828	0.1008	4115.46
NIC1673	42971	0.1008	4331.48
NIC1673	48861	0.1008	4925.19
NIC1673	38228	0.1008	3853.38
NIC1673	42233	0.1008	4257.09
NIC1673	41700	0.1008	4203.36
NIC1673	49127	0.1008	4952
NIC1673	45267	0.1008	4562.91
NIC1673	45234	0.1008	4559.59
NIC1673	46114	0.1008	4648.29
NIC1673	42112	0.1008	4244.89
NIC1673	40565	0.1008	4088.95
NIC1673	37605	0.1008	3790.58
NIC1673	35649	0.1008	3593.42
NIC1673	36410	0.1008	3670.13
NIC1673	51045	0.1008	5145.34
NIC1672	49015	0.1008	4940.71
NIC1672	57486	0.1008	5794.59
NIC1672	35483	0.1008	3576.69
NIC1672	32504	0.1008	3276.4
NIC1672	43821	0.1008	4417.16
NIC1672	53483	0.1008	5391.09
NIC1672	48220	0.1008	4860.58
NIC1672	50546	0.1008	5095.04
NIC1672	52406	0.1008	5282.52
NIC1672	54451	0.1008	5488.66
NIC1672	47103	0.1008	4747.98
NIC1672	54938	0.1008	5537.75
NIC1672	48835	0.1008	4922.57
NIC1672	34259	0.1008	3453.31
NIC1672	40426	0.1008	4074.94
NIC1672	45105	0.1008	4546.58
NIC1672	50845	0.1008	5125.18
NIC1672	46380	0.1008	4675.1
NIC1672	48559	0.1008	4894.75
NIC1672	49035	0.1008	4942.73
NIC1672	38519	0.1008	3882.72
NIC1672	54982	0.1008	5542.19
NIC1672	45547	0.1008	4591.14
NIC1672	47573	0.1008	4795.36
NIC1672	56186	0.1008	5663.55
NIC1672	51744	0.1008	5215.8
NIC1672	50462	0.1008	5086.57
NIC1672	46788	0.1008	4716.23
NIC1672	49972	0.1008	5037.18
NIC1672	41538	0.1008	4187.03
NIC1672	46000	0.1008	4636.8
NIC1672	47211	0.1008	4758.87
NIC1672	52109	0.1008	5252.59
NIC1672	36972	0.1008	3726.78
NIC1672	41787	0.1008	4212.13
NIC1672	47695	0.1008	4807.66
NIC1672	43455	0.1008	4380.26
NIC1672	40721	0.1008	4104.68
NIC1672	49889	0.1008	5028.81
NIC1672	46276	0.1008	4664.62
NIC1672	34916	0.1008	3519.53
NIC1672	41549	0.1008	4188.14
NIC1672	48802	0.1008	4919.24
NIC1672	49580	0.1008	4997.66
NIC1672	43164	0.1008	4350.93
NIC1671	48050	0.1008	4843.44
NIC1671	41581	0.1008	4191.36
NIC1671	40761	0.1008	4108.71
NIC1671	43243	0.1008	4358.89
NIC1671	38454	0.1008	3876.16
NIC1671	46835	0.1008	4720.97
NIC1671	40580	0.1008	4090.46
NIC1671	51220	0.1008	5162.98
NIC1671	43239	0.1008	4358.49
NIC1671	53034	0.1008	5345.83
NIC1671	56377	0.1008	5682.8
NIC1671	49183	0.1008	4957.65
NIC1671	45649	0.1008	4601.42
NIC1671	45412	0.1008	4577.53
NIC1671	53514	0.1008	5394.21
NIC1671	47033	0.1008	4740.93
NIC1671	39074	0.1008	3938.66
NIC1671	51584	0.1008	5199.67
NIC1671	37749	0.1008	3805.1
NIC1671	40595	0.1008	4091.98
NIC1671	41693	0.1008	4202.65
NIC1671	50297	0.1008	5069.94
NIC1671	47138	0.1008	4751.51
NIC1671	39489	0.1008	3980.49
NIC1671	49316	0.1008	4971.05
NIC1671	35711	0.1008	3599.67
NIC1671	39936	0.1008	4025.55
NIC1671	43890	0.1008	4424.11
NIC1671	45111	0.1008	4547.19
NIC1671	40486	0.1008	4080.99
NIC1671	46066	0.1008	4643.45
NIC1671	42812	0.1008	4315.45
NIC1671	41408	0.1008	4173.93
NIC1671	37326	0.1008	3762.46
NIC1671	48161	0.1008	4854.63
NIC1671	39369	0.1008	3968.4
NIC1671	45854	0.1008	4622.08
NIC1671	43972	0.1008	4432.38
NIC1671	50669	0.1008	5107.44
NIC1671	39654	0.1008	3997.12
NIC1671	50251	0.1008	5065.3
NIC1671	38866	0.1008	3917.69
NIC1671	40190	0.1008	4051.15
NIC1671	47264	0.1008	4764.21
NIC1671	45405	0.1008	4576.82
NIC1675	57397	0.1008	5785.62
NIC1675	38865	0.1008	3917.59
NIC1675	47330	0.1008	4770.86
NIC1675	42311	0.1008	4264.95
NIC1675	41948	0.1008	4228.36
NIC1675	44726	0.1008	4508.38
NIC1675	48273	0.1008	4865.92
NIC1675	42802	0.1008	4314.44
NIC1675	45409	0.1008	4577.23
NIC1675	39511	0.1008	3982.71
NIC1675	53578	0.1008	5400.66
NIC1675	55814	0.1008	5626.05
NIC1675	42270	0.1008	4260.82
NIC1675	45227	0.1008	4558.88
NIC1675	48866	0.1008	4925.69
NIC1675	45064	0.1008	4542.45
NIC1675	53727	0.1008	5415.68
NIC1675	46318	0.1008	4668.85
NIC1675	43140	0.1008	4348.51
NIC1675	47177	0.1008	4755.44
NIC1675	55023	0.1008	5546.32
NIC1675	49277	0.1008	4967.12
NIC1675	48666	0.1008	4905.53
NIC1675	52833	0.1008	5325.57
NIC1675	50471	0.1008	5087.48
NIC1675	51812	0.1008	5222.65
NIC1675	43407	0.1008	4375.43
NIC1675	60760	0.1008	6124.61
NIC1675	57821	0.1008	5828.36
NIC1675	51909	0.1008	5232.43
NIC1675	48997	0.1008	4938.9
NIC1675	54805	0.1008	5524.34
NIC1675	47722	0.1008	4810.38
NIC1675	45257	0.1008	4561.91
NIC1675	36594	0.1008	3688.68
NIC1675	51515	0.1008	5192.71
NIC1675	47164	0.1008	4754.13
NIC1675	50610	0.1008	5101.49
NIC1675	41157	0.1008	4148.63
NIC1675	41856	0.1008	4219.08
NIC1675	45889	0.1008	4625.61
NIC1675	59360	0.1008	5983.49
NIC1675	57066	0.1008	5752.25
NIC1675	49043	0.1008	4943.53
NIC1675	52409	0.1008	5282.83
NIC1676	45980	0.1008	4634.78
NIC1676	37943	0.1008	3824.65
NIC1676	43618	0.1008	4396.69
NIC1676	38260	0.1008	3856.61
NIC1676	34723	0.1008	3500.08
NIC1676	46959	0.1008	4733.47
NIC1676	30304	0.1008	3054.64
NIC1676	45282	0.1008	4564.43
NIC1676	34342	0.1008	3461.67
NIC1676	48548	0.1008	4893.64
NIC1676	36518	0.1008	3681.01
NIC1676	53942	0.1008	5437.35
NIC1676	41958	0.1008	4229.37
NIC1676	42711	0.1008	4305.27
NIC1676	44925	0.1008	4528.44
NIC1676	33907	0.1008	3417.83
NIC1676	37015	0.1008	3731.11
NIC1676	35641	0.1008	3592.61
NIC1676	43329	0.1008	4367.56
NIC1676	28134	0.1008	2835.91
NIC1676	43304	0.1008	4365.04
NIC1676	40659	0.1008	4098.43
NIC1676	31847	0.1008	3210.18
NIC1676	33833	0.1008	3410.37
NIC1676	39915	0.1008	4023.43
NIC1676	39583	0.1008	3989.97
NIC1676	43691	0.1008	4404.05
NIC1676	38645	0.1008	3895.42
NIC1676	30615	0.1008	3085.99
NIC1676	34979	0.1008	3525.88
NIC1676	34198	0.1008	3447.16
NIC1676	31830	0.1008	3208.46
NIC1676	39685	0.1008	4000.25
NIC1676	43666	0.1008	4401.53
NIC1676	45659	0.1008	4602.43
NIC1676	38330	0.1008	3863.66
NIC1676	46562	0.1008	4693.45
NIC1676	34841	0.1008	3511.97
NIC1676	43550	0.1008	4389.84
NIC1676	35999	0.1008	3628.7
NIC1676	39053	0.1008	3936.54
NIC1676	43033	0.1008	4337.73
NIC1676	37828	0.1008	3813.06
NIC1676	40891	0.1008	4121.81
NIC1676	37982	0.1008	3828.59

## Sheet: Fig5b
Individual	Exp	Strain	PZArea_pixels	um_per_pixel	PZSize_um^2	Background	C2	C5
1	B1	JU1200	115842	0.0504	5838.44	JU1200	JU1200	JU1200
2	B1	JU1200	118555	0.0504	5975.17	JU1200	JU1200	JU1200
3	B1	JU1200	107452	0.0504	5415.58	JU1200	JU1200	JU1200
4	B1	JU1200	117823	0.0504	5938.28	JU1200	JU1200	JU1200
5	B1	JU1200	103926	0.0504	5237.87	JU1200	JU1200	JU1200
6	B1	JU1200	112501	0.0504	5670.05	JU1200	JU1200	JU1200
7	B1	JU1200	109455	0.0504	5516.53	JU1200	JU1200	JU1200
8	B1	JU1200	102947	0.0504	5188.53	JU1200	JU1200	JU1200
9	B1	JU1200	84246	0.0504	4246	JU1200	JU1200	JU1200
10	B1	JU1200	106470	0.0504	5366.09	JU1200	JU1200	JU1200
11	B1	JU1200	96607	0.0504	4868.99	JU1200	JU1200	JU1200
12	B1	JU1200	106739	0.0504	5379.65	JU1200	JU1200	JU1200
13	B1	JU1200	85506	0.0504	4309.5	JU1200	JU1200	JU1200
14	B1	JU1200	99979	0.0504	5038.94	JU1200	JU1200	JU1200
15	B1	JU1200	107859	0.0504	5436.09	JU1200	JU1200	JU1200
16	B1	JU1200	93432	0.0504	4708.97	JU1200	JU1200	JU1200
17	B1	JU1200	86628	0.0504	4366.05	JU1200	JU1200	JU1200
18	B1	JU1200	119473	0.0504	6021.44	JU1200	JU1200	JU1200
19	B1	JU1200	139330	0.0504	7022.23	JU1200	JU1200	JU1200
20	B1	JU1200	108911	0.0504	5489.11	JU1200	JU1200	JU1200
21	B1	JU1200	99894	0.0504	5034.66	JU1200	JU1200	JU1200
22	B1	JU1200	104383	0.0504	5260.9	JU1200	JU1200	JU1200
23	B1	JU1200	92904	0.0504	4682.36	JU1200	JU1200	JU1200
24	B1	JU1200	92971	0.0504	4685.74	JU1200	JU1200	JU1200
25	B1	JU1200	98908	0.0504	4984.96	JU1200	JU1200	JU1200
26	B1	JU1200	108911	0.0504	5489.11	JU1200	JU1200	JU1200
27	B1	JU1200	79189	0.0504	3991.13	JU1200	JU1200	JU1200
28	B1	JU1200	90049	0.0504	4538.47	JU1200	JU1200	JU1200
29	B1	JU1200	99597	0.0504	5019.69	JU1200	JU1200	JU1200
30	B1	JU1200	80830	0.0504	4073.83	JU1200	JU1200	JU1200
31	B1	JU1200	116447	0.0504	5868.93	JU1200	JU1200	JU1200
32	B1	JU1200	108510	0.0504	5468.9	JU1200	JU1200	JU1200
33	B1	JU1200	117204	0.0504	5907.08	JU1200	JU1200	JU1200
34	B1	JU1200	112681	0.0504	5679.12	JU1200	JU1200	JU1200
35	B1	JU1200	119321	0.0504	6013.78	JU1200	JU1200	JU1200
36	B1	JU1200	87662	0.0504	4418.16	JU1200	JU1200	JU1200
37	B1	JU1200	95041	0.0504	4790.07	JU1200	JU1200	JU1200
38	B1	JU1200	128599	0.0504	6481.39	JU1200	JU1200	JU1200
39	B1	JU1200	115251	0.0504	5808.65	JU1200	JU1200	JU1200
40	B1	JU1200	104799	0.0504	5281.89	JU1200	JU1200	JU1200
41	B1	JU1200	106584	0.0504	5371.83	JU1200	JU1200	JU1200
42	B1	JU1200	107657	0.0504	5425.91	JU1200	JU1200	JU1200
43	B1	JU1200	118617	0.0504	5978.3	JU1200	JU1200	JU1200
44	B1	JU1200	98972	0.0504	4988.19	JU1200	JU1200	JU1200
45	B1	JU1200	94508	0.0504	4763.2	JU1200	JU1200	JU1200
46	B1	JU1200	113170	0.0504	5703.77	JU1200	JU1200	JU1200
47	B1	JU1200	84394	0.0504	4253.46	JU1200	JU1200	JU1200
48	B1	JU1200	101590	0.0504	5120.14	JU1200	JU1200	JU1200
49	B1	JU1200	114618	0.0504	5776.75	JU1200	JU1200	JU1200
50	B1	JU1200	93442	0.0504	4709.48	JU1200	JU1200	JU1200
51	B1	JU1200	80822	0.0504	4073.43	JU1200	JU1200	JU1200
52	B1	JU1200	102573	0.0504	5169.68	JU1200	JU1200	JU1200
53	B1	JU1200	92027	0.0504	4638.16	JU1200	JU1200	JU1200
54	B1	JU1200	74414	0.0504	3750.47	JU1200	JU1200	JU1200
55	B1	JU1200	85692	0.0504	4318.88	JU1200	JU1200	JU1200
56	B1	JU1200	90485	0.0504	4560.44	JU1200	JU1200	JU1200
57	B1	JU1200	87722	0.0504	4421.19	JU1200	JU1200	JU1200
58	B1	JU1200	86745	0.0504	4371.95	JU1200	JU1200	JU1200
59	B1	JU1200	80699	0.0504	4067.23	JU1200	JU1200	JU1200
60	B1	JU1200	72462	0.0504	3652.08	JU1200	JU1200	JU1200
61	B1	JU1200	82188	0.0504	4142.28	JU1200	JU1200	JU1200
62	B1	JU1200	97163	0.0504	4897.02	JU1200	JU1200	JU1200
63	B1	JU1200	81781	0.0504	4121.76	JU1200	JU1200	JU1200
64	B1	JU1200	82659	0.0504	4166.01	JU1200	JU1200	JU1200
65	B1	JU1200	111756	0.0504	5632.5	JU1200	JU1200	JU1200
66	B1	JU1200	91511	0.0504	4612.15	JU1200	JU1200	JU1200
67	B1	JU1200	107970	0.0504	5441.69	JU1200	JU1200	JU1200
68	B1	JU1200	102646	0.0504	5173.36	JU1200	JU1200	JU1200
69	B1	JU1200	59258	0.0504	2986.6	JU1200	JU1200	JU1200
70	B1	JU1200	69749	0.0504	3515.35	JU1200	JU1200	JU1200
71	B1	JU751	65578	0.0504	3305.13	JU751	JU751	JU751
72	B1	JU751	76148	0.0504	3837.86	JU751	JU751	JU751
73	B1	JU751	84136	0.0504	4240.45	JU751	JU751	JU751
74	B1	JU751	77909	0.0504	3926.61	JU751	JU751	JU751
75	B1	JU751	79448	0.0504	4004.18	JU751	JU751	JU751
76	B1	JU751	93315	0.0504	4703.08	JU751	JU751	JU751
77	B1	JU751	75748	0.0504	3817.7	JU751	JU751	JU751
78	B1	JU751	83445	0.0504	4205.63	JU751	JU751	JU751
79	B1	JU751	65395	0.0504	3295.91	JU751	JU751	JU751
80	B1	JU751	91747	0.0504	4624.05	JU751	JU751	JU751
81	B1	JU751	91090	0.0504	4590.94	JU751	JU751	JU751
82	B1	JU751	84457	0.0504	4256.63	JU751	JU751	JU751
83	B1	JU751	74740	0.0504	3766.9	JU751	JU751	JU751
84	B1	JU751	91860	0.0504	4629.74	JU751	JU751	JU751
85	B1	JU751	87618	0.0504	4415.95	JU751	JU751	JU751
86	B1	JU751	89642	0.0504	4517.96	JU751	JU751	JU751
87	B1	JU751	73143	0.0504	3686.41	JU751	JU751	JU751
88	B1	JU751	94673	0.0504	4771.52	JU751	JU751	JU751
89	B1	JU751	75063	0.0504	3783.18	JU751	JU751	JU751
90	B1	JU751	90738	0.0504	4573.2	JU751	JU751	JU751
91	B1	JU751	70592	0.0504	3557.84	JU751	JU751	JU751
92	B1	JU751	88154	0.0504	4442.96	JU751	JU751	JU751
93	B1	JU751	93606	0.0504	4717.74	JU751	JU751	JU751
94	B1	JU751	84508	0.0504	4259.2	JU751	JU751	JU751
95	B1	JU751	82825	0.0504	4174.38	JU751	JU751	JU751
96	B1	JU751	86274	0.0504	4348.21	JU751	JU751	JU751
97	B1	JU751	87182	0.0504	4393.97	JU751	JU751	JU751
98	B1	JU751	90652	0.0504	4568.86	JU751	JU751	JU751
99	B1	JU751	85129	0.0504	4290.5	JU751	JU751	JU751
100	B1	JU751	85797	0.0504	4324.17	JU751	JU751	JU751
101	B1	JU751	81235	0.0504	4094.24	JU751	JU751	JU751
102	B1	JU751	59980	0.0504	3022.99	JU751	JU751	JU751
103	B1	JU751	80013	0.0504	4032.66	JU751	JU751	JU751
104	B1	JU751	70820	0.0504	3569.33	JU751	JU751	JU751
105	B1	JU751	79646	0.0504	4014.16	JU751	JU751	JU751
106	B1	JU751	71559	0.0504	3606.57	JU751	JU751	JU751
107	B1	JU751	81084	0.0504	4086.63	JU751	JU751	JU751
108	B1	JU751	67597	0.0504	3406.89	JU751	JU751	JU751
109	B1	JU751	79557	0.0504	4009.67	JU751	JU751	JU751
110	B1	JU751	84129	0.0504	4240.1	JU751	JU751	JU751
111	B1	JU751	83001	0.0504	4183.25	JU751	JU751	JU751
112	B1	JU751	78397	0.0504	3951.21	JU751	JU751	JU751
113	B1	JU751	91673	0.0504	4620.32	JU751	JU751	JU751
114	B1	JU751	99243	0.0504	5001.85	JU751	JU751	JU751
115	B1	JU751	62039	0.0504	3126.77	JU751	JU751	JU751
116	B1	JU751	76732	0.0504	3867.29	JU751	JU751	JU751
117	B1	JU751	75309	0.0504	3795.57	JU751	JU751	JU751
118	B1	JU751	88823	0.0504	4476.68	JU751	JU751	JU751
119	B1	JU751	89982	0.0504	4535.09	JU751	JU751	JU751
120	B1	JU751	87954	0.0504	4432.88	JU751	JU751	JU751
121	B1	JU751	76584	0.0504	3859.83	JU751	JU751	JU751
122	B1	JU751	103483	0.0504	5215.54	JU751	JU751	JU751
123	B1	JU751	82690	0.0504	4167.58	JU751	JU751	JU751
124	B1	JU751	62531	0.0504	3151.56	JU751	JU751	JU751
125	B1	JU751	98460	0.0504	4962.38	JU751	JU751	JU751
126	B1	JU751	75551	0.0504	3807.77	JU751	JU751	JU751
127	B1	JU751	84349	0.0504	4251.19	JU751	JU751	JU751
128	B1	JU751	93085	0.0504	4691.48	JU751	JU751	JU751
129	B1	JU751	83338	0.0504	4200.24	JU751	JU751	JU751
130	B1	JU751	82394	0.0504	4152.66	JU751	JU751	JU751
131	B1	JU751	96520	0.0504	4864.61	JU751	JU751	JU751
132	B1	JU751	92637	0.0504	4668.9	JU751	JU751	JU751
133	B1	JU751	91246	0.0504	4598.8	JU751	JU751	JU751
134	B1	JU751	70524	0.0504	3554.41	JU751	JU751	JU751
135	B1	JU751	72149	0.0504	3636.31	JU751	JU751	JU751
136	B1	JU751	71001	0.0504	3578.45	JU751	JU751	JU751
137	B1	JU751	87519	0.0504	4410.96	JU751	JU751	JU751
138	B1	NIC1720	78646	0.0504	3963.76	JU1200	JU1200	JU751
139	B1	NIC1720	66256	0.0504	3339.3	JU1200	JU1200	JU751
140	B1	NIC1720	80482	0.0504	4056.29	JU1200	JU1200	JU751
141	B1	NIC1720	76672	0.0504	3864.27	JU1200	JU1200	JU751
142	B1	NIC1720	91827	0.0504	4628.08	JU1200	JU1200	JU751
143	B1	NIC1720	86277	0.0504	4348.36	JU1200	JU1200	JU751
144	B1	NIC1720	83741	0.0504	4220.55	JU1200	JU1200	JU751
145	B1	NIC1720	97800	0.0504	4929.12	JU1200	JU1200	JU751
146	B1	NIC1720	66130	0.0504	3332.95	JU1200	JU1200	JU751
147	B1	NIC1720	98020	0.0504	4940.21	JU1200	JU1200	JU751
148	B1	NIC1720	93264	0.0504	4700.51	JU1200	JU1200	JU751
149	B1	NIC1720	75679	0.0504	3814.22	JU1200	JU1200	JU751
150	B1	NIC1720	76593	0.0504	3860.29	JU1200	JU1200	JU751
151	B1	NIC1720	77720	0.0504	3917.09	JU1200	JU1200	JU751
152	B1	NIC1720	90564	0.0504	4564.43	JU1200	JU1200	JU751
153	B1	NIC1720	79905	0.0504	4027.21	JU1200	JU1200	JU751
154	B1	NIC1720	76218	0.0504	3841.39	JU1200	JU1200	JU751
155	B1	NIC1720	84775	0.0504	4272.66	JU1200	JU1200	JU751
156	B1	NIC1720	82129	0.0504	4139.3	JU1200	JU1200	JU751
157	B1	NIC1720	72305	0.0504	3644.17	JU1200	JU1200	JU751
158	B1	NIC1720	75765	0.0504	3818.56	JU1200	JU1200	JU751
159	B1	NIC1720	85522	0.0504	4310.31	JU1200	JU1200	JU751
160	B1	NIC1720	74544	0.0504	3757.02	JU1200	JU1200	JU751
161	B1	NIC1720	85779	0.0504	4323.26	JU1200	JU1200	JU751
162	B1	NIC1720	61629	0.0504	3106.1	JU1200	JU1200	JU751
163	B1	NIC1720	70810	0.0504	3568.82	JU1200	JU1200	JU751
164	B1	NIC1720	82044	0.0504	4135.02	JU1200	JU1200	JU751
165	B1	NIC1720	86397	0.0504	4354.41	JU1200	JU1200	JU751
166	B1	NIC1720	81958	0.0504	4130.68	JU1200	JU1200	JU751
167	B1	NIC1720	75602	0.0504	3810.34	JU1200	JU1200	JU751
168	B1	NIC1720	94336	0.0504	4754.53	JU1200	JU1200	JU751
169	B1	NIC1720	66282	0.0504	3340.61	JU1200	JU1200	JU751
170	B1	NIC1720	99609	0.0504	5020.29	JU1200	JU1200	JU751
171	B1	NIC1720	78063	0.0504	3934.38	JU1200	JU1200	JU751
172	B1	NIC1720	85850	0.0504	4326.84	JU1200	JU1200	JU751
173	B1	NIC1720	80852	0.0504	4074.94	JU1200	JU1200	JU751
174	B1	NIC1720	77911	0.0504	3926.71	JU1200	JU1200	JU751
175	B1	NIC1720	80345	0.0504	4049.39	JU1200	JU1200	JU751
176	B1	NIC1720	79574	0.0504	4010.53	JU1200	JU1200	JU751
177	B1	NIC1720	69461	0.0504	3500.83	JU1200	JU1200	JU751
178	B1	NIC1720	94780	0.0504	4776.91	JU1200	JU1200	JU751
179	B1	NIC1720	73378	0.0504	3698.25	JU1200	JU1200	JU751
180	B1	NIC1720	93361	0.0504	4705.39	JU1200	JU1200	JU751
181	B1	NIC1720	64464	0.0504	3248.99	JU1200	JU1200	JU751
182	B1	NIC1720	82854	0.0504	4175.84	JU1200	JU1200	JU751
183	B1	NIC1720	83686	0.0504	4217.77	JU1200	JU1200	JU751
184	B1	NIC1720	85112	0.0504	4289.64	JU1200	JU1200	JU751
185	B1	NIC1720	94120	0.0504	4743.65	JU1200	JU1200	JU751
186	B1	NIC1720	70894	0.0504	3573.06	JU1200	JU1200	JU751
187	B1	NIC1720	68447	0.0504	3449.73	JU1200	JU1200	JU751
188	B1	NIC1720	59798	0.0504	3013.82	JU1200	JU1200	JU751
189	B1	NIC1720	83925	0.0504	4229.82	JU1200	JU1200	JU751
190	B1	NIC1720	64419	0.0504	3246.72	JU1200	JU1200	JU751
191	B1	NIC1720	95160	0.0504	4796.06	JU1200	JU1200	JU751
192	B1	NIC1720	73195	0.0504	3689.03	JU1200	JU1200	JU751
193	B1	NIC1720	78934	0.0504	3978.27	JU1200	JU1200	JU751
194	B1	NIC1720	81149	0.0504	4089.91	JU1200	JU1200	JU751
195	B1	NIC1720	66397	0.0504	3346.41	JU1200	JU1200	JU751
196	B1	NIC1720	65409	0.0504	3296.61	JU1200	JU1200	JU751
197	B1	NIC1720	73697	0.0504	3714.33	JU1200	JU1200	JU751
198	B1	NIC1720	74580	0.0504	3758.83	JU1200	JU1200	JU751
199	B1	NIC1720	73506	0.0504	3704.7	JU1200	JU1200	JU751
200	B1	NIC1720	85201	0.0504	4294.13	JU1200	JU1200	JU751
201	B1	NIC1720	89845	0.0504	4528.19	JU1200	JU1200	JU751
202	B1	NIC1720	76472	0.0504	3854.19	JU1200	JU1200	JU751
203	B1	NIC1720	63367	0.0504	3193.7	JU1200	JU1200	JU751
204	B1	NIC1720	82608	0.0504	4163.44	JU1200	JU1200	JU751
205	B1	NIC1725	88586	0.0504	4464.73	JU751	JU751	JU1200
206	B1	NIC1725	64983	0.0504	3275.14	JU751	JU751	JU1200
207	B1	NIC1725	68719	0.0504	3463.44	JU751	JU751	JU1200
208	B1	NIC1725	63147	0.0504	3182.61	JU751	JU751	JU1200
209	B1	NIC1725	75763	0.0504	3818.46	JU751	JU751	JU1200
210	B1	NIC1725	91601	0.0504	4616.69	JU751	JU751	JU1200
211	B1	NIC1725	74800	0.0504	3769.92	JU751	JU751	JU1200
212	B1	NIC1725	69707	0.0504	3513.23	JU751	JU751	JU1200
213	B1	NIC1725	104141	0.0504	5248.71	JU751	JU751	JU1200
214	B1	NIC1725	87763	0.0504	4423.26	JU751	JU751	JU1200
215	B1	NIC1725	68585	0.0504	3456.68	JU751	JU751	JU1200
216	B1	NIC1725	74508	0.0504	3755.2	JU751	JU751	JU1200
217	B1	NIC1725	60116	0.0504	3029.85	JU751	JU751	JU1200
218	B1	NIC1725	66019	0.0504	3327.36	JU751	JU751	JU1200
219	B1	NIC1725	75782	0.0504	3819.41	JU751	JU751	JU1200
220	B1	NIC1725	72742	0.0504	3666.2	JU751	JU751	JU1200
221	B1	NIC1725	74430	0.0504	3751.27	JU751	JU751	JU1200
222	B1	NIC1725	62278	0.0504	3138.81	JU751	JU751	JU1200
223	B1	NIC1725	67385	0.0504	3396.2	JU751	JU751	JU1200
224	B1	NIC1725	79500	0.0504	4006.8	JU751	JU751	JU1200
225	B1	NIC1725	68961	0.0504	3475.63	JU751	JU751	JU1200
226	B1	NIC1725	77009	0.0504	3881.25	JU751	JU751	JU1200
227	B1	NIC1725	66245	0.0504	3338.75	JU751	JU751	JU1200
228	B1	NIC1725	66611	0.0504	3357.19	JU751	JU751	JU1200
229	B1	NIC1725	80914	0.0504	4078.07	JU751	JU751	JU1200
230	B1	NIC1725	69638	0.0504	3509.76	JU751	JU751	JU1200
231	B1	NIC1725	76147	0.0504	3837.81	JU751	JU751	JU1200
232	B1	NIC1725	79510	0.0504	4007.3	JU751	JU751	JU1200
233	B1	NIC1725	84681	0.0504	4267.92	JU751	JU751	JU1200
234	B1	NIC1725	67070	0.0504	3380.33	JU751	JU751	JU1200
235	B1	NIC1725	71074	0.0504	3582.13	JU751	JU751	JU1200
236	B1	NIC1725	74520	0.0504	3755.81	JU751	JU751	JU1200
237	B1	NIC1725	75067	0.0504	3783.38	JU751	JU751	JU1200
238	B1	NIC1725	70004	0.0504	3528.2	JU751	JU751	JU1200
239	B1	NIC1725	73368	0.0504	3697.75	JU751	JU751	JU1200
240	B1	NIC1725	68837	0.0504	3469.38	JU751	JU751	JU1200
241	B1	NIC1725	81888	0.0504	4127.16	JU751	JU751	JU1200
242	B1	NIC1725	75729	0.0504	3816.74	JU751	JU751	JU1200
243	B1	NIC1725	79858	0.0504	4024.84	JU751	JU751	JU1200
244	B1	NIC1725	56171	0.0504	2831.02	JU751	JU751	JU1200
245	B1	NIC1725	78496	0.0504	3956.2	JU751	JU751	JU1200
246	B1	NIC1725	66977	0.0504	3375.64	JU751	JU751	JU1200
247	B1	NIC1725	82473	0.0504	4156.64	JU751	JU751	JU1200
248	B1	NIC1725	70835	0.0504	3570.08	JU751	JU751	JU1200
249	B1	NIC1725	69804	0.0504	3518.12	JU751	JU751	JU1200
250	B1	NIC1725	86542	0.0504	4361.72	JU751	JU751	JU1200
251	B1	NIC1725	86461	0.0504	4357.63	JU751	JU751	JU1200
252	B1	NIC1725	72723	0.0504	3665.24	JU751	JU751	JU1200
253	B1	NIC1725	67236	0.0504	3388.69	JU751	JU751	JU1200
254	B1	NIC1725	72844	0.0504	3671.34	JU751	JU751	JU1200
255	B1	NIC1725	57848	0.0504	2915.54	JU751	JU751	JU1200
256	B1	NIC1725	74786	0.0504	3769.21	JU751	JU751	JU1200
257	B1	NIC1725	66374	0.0504	3345.25	JU751	JU751	JU1200
258	B1	NIC1725	63548	0.0504	3202.82	JU751	JU751	JU1200
259	B1	NIC1725	77091	0.0504	3885.39	JU751	JU751	JU1200
260	B1	NIC1725	96628	0.0504	4870.05	JU751	JU751	JU1200
261	B1	NIC1725	69211	0.0504	3488.23	JU751	JU751	JU1200
262	B1	NIC1725	77330	0.0504	3897.43	JU751	JU751	JU1200
263	B1	NIC1725	87554	0.0504	4412.72	JU751	JU751	JU1200
264	B1	NIC1725	63512	0.0504	3201	JU751	JU751	JU1200
265	B1	NIC1725	59944	0.0504	3021.18	JU751	JU751	JU1200
266	B1	NIC1725	80465	0.0504	4055.44	JU751	JU751	JU1200
267	B1	NIC1725	65389	0.0504	3295.61	JU751	JU751	JU1200
268	B1	NIC1725	64588	0.0504	3255.24	JU751	JU751	JU1200
269	B1	NIC1725	85773	0.0504	4322.96	JU751	JU751	JU1200
270	B1	NIC1725	62916	0.0504	3170.97	JU751	JU751	JU1200
271	B1	NIC1725	69384	0.0504	3496.95	JU751	JU751	JU1200
272	B1	NIC1725	83900	0.0504	4228.56	JU751	JU751	JU1200
273	B1	NIC1725	54615	0.0504	2752.6	JU751	JU751	JU1200
274	B2	JU1200	97319	0.0504	4904.88	JU1200	JU1200	JU1200
275	B2	JU1200	91087	0.0504	4590.78	JU1200	JU1200	JU1200
276	B2	JU1200	102045	0.0504	5143.07	JU1200	JU1200	JU1200
277	B2	JU1200	102020	0.0504	5141.81	JU1200	JU1200	JU1200
278	B2	JU1200	111906	0.0504	5640.06	JU1200	JU1200	JU1200
279	B2	JU1200	123825	0.0504	6240.78	JU1200	JU1200	JU1200
280	B2	JU1200	99543	0.0504	5016.97	JU1200	JU1200	JU1200
281	B2	JU1200	120312	0.0504	6063.72	JU1200	JU1200	JU1200
282	B2	JU1200	127022	0.0504	6401.91	JU1200	JU1200	JU1200
283	B2	JU1200	122436	0.0504	6170.77	JU1200	JU1200	JU1200
284	B2	JU1200	128634	0.0504	6483.15	JU1200	JU1200	JU1200
285	B2	JU1200	87521	0.0504	4411.06	JU1200	JU1200	JU1200
286	B2	JU1200	84190	0.0504	4243.18	JU1200	JU1200	JU1200
287	B2	JU1200	143001	0.0504	7207.25	JU1200	JU1200	JU1200
288	B2	JU1200	121772	0.0504	6137.31	JU1200	JU1200	JU1200
289	B2	JU1200	95925	0.0504	4834.62	JU1200	JU1200	JU1200
290	B2	JU1200	125575	0.0504	6328.98	JU1200	JU1200	JU1200
291	B2	JU1200	98190	0.0504	4948.78	JU1200	JU1200	JU1200
292	B2	JU1200	102367	0.0504	5159.3	JU1200	JU1200	JU1200
293	B2	JU1200	87558	0.0504	4412.92	JU1200	JU1200	JU1200
294	B2	JU1200	109754	0.0504	5531.6	JU1200	JU1200	JU1200
295	B2	JU1200	95779	0.0504	4827.26	JU1200	JU1200	JU1200
296	B2	JU1200	110505	0.0504	5569.45	JU1200	JU1200	JU1200
297	B2	JU1200	78501	0.0504	3956.45	JU1200	JU1200	JU1200
298	B2	JU1200	89949	0.0504	4533.43	JU1200	JU1200	JU1200
299	B2	JU1200	87295	0.0504	4399.67	JU1200	JU1200	JU1200
300	B2	JU1200	100256	0.0504	5052.9	JU1200	JU1200	JU1200
301	B2	JU1200	80977	0.0504	4081.24	JU1200	JU1200	JU1200
302	B2	JU1200	82377	0.0504	4151.8	JU1200	JU1200	JU1200
303	B2	JU1200	85827	0.0504	4325.68	JU1200	JU1200	JU1200
304	B2	JU1200	109314	0.0504	5509.43	JU1200	JU1200	JU1200
305	B2	JU1200	104732	0.0504	5278.49	JU1200	JU1200	JU1200
306	B2	JU1200	86656	0.0504	4367.46	JU1200	JU1200	JU1200
307	B2	JU1200	96212	0.0504	4849.08	JU1200	JU1200	JU1200
308	B2	JU1200	83334	0.0504	4200.03	JU1200	JU1200	JU1200
309	B2	JU1200	85660	0.0504	4317.26	JU1200	JU1200	JU1200
310	B2	JU1200	102790	0.0504	5180.62	JU1200	JU1200	JU1200
311	B2	JU1200	98681	0.0504	4973.52	JU1200	JU1200	JU1200
312	B2	JU1200	90154	0.0504	4543.76	JU1200	JU1200	JU1200
313	B2	JU1200	99994	0.0504	5039.7	JU1200	JU1200	JU1200
314	B2	JU1200	120106	0.0504	6053.34	JU1200	JU1200	JU1200
315	B2	JU1200	79925	0.0504	4028.22	JU1200	JU1200	JU1200
316	B2	JU1200	128396	0.0504	6471.16	JU1200	JU1200	JU1200
317	B2	JU1200	124510	0.0504	6275.3	JU1200	JU1200	JU1200
318	B2	JU1200	101157	0.0504	5098.31	JU1200	JU1200	JU1200
319	B2	JU1200	110395	0.0504	5563.91	JU1200	JU1200	JU1200
320	B2	JU1200	104178	0.0504	5250.57	JU1200	JU1200	JU1200
321	B2	JU1200	82489	0.0504	4157.45	JU1200	JU1200	JU1200
322	B2	JU1200	94060	0.0504	4740.62	JU1200	JU1200	JU1200
323	B2	JU1200	108421	0.0504	5464.42	JU1200	JU1200	JU1200
324	B2	JU1200	104021	0.0504	5242.66	JU1200	JU1200	JU1200
325	B2	JU1200	95064	0.0504	4791.23	JU1200	JU1200	JU1200
326	B2	JU1200	97616	0.0504	4919.85	JU1200	JU1200	JU1200
327	B2	JU1200	111035	0.0504	5596.16	JU1200	JU1200	JU1200
328	B2	JU1200	86076	0.0504	4338.23	JU1200	JU1200	JU1200
329	B2	JU1200	93310	0.0504	4702.82	JU1200	JU1200	JU1200
330	B2	JU1200	121924	0.0504	6144.97	JU1200	JU1200	JU1200
331	B2	JU1200	85976	0.0504	4333.19	JU1200	JU1200	JU1200
332	B2	JU1200	97757	0.0504	4926.95	JU1200	JU1200	JU1200
333	B2	JU1200	85866	0.0504	4327.65	JU1200	JU1200	JU1200
334	B2	JU1200	90383	0.0504	4555.3	JU1200	JU1200	JU1200
335	B2	JU1200	110088	0.0504	5548.44	JU1200	JU1200	JU1200
336	B2	JU1200	88951	0.0504	4483.13	JU1200	JU1200	JU1200
337	B2	JU1200	101243	0.0504	5102.65	JU1200	JU1200	JU1200
338	B2	JU1200	100139	0.0504	5047.01	JU1200	JU1200	JU1200
339	B2	JU1200	89820	0.0504	4526.93	JU1200	JU1200	JU1200
340	B2	JU1200	79674	0.0504	4015.57	JU1200	JU1200	JU1200
341	B2	JU1200	83195	0.0504	4193.03	JU1200	JU1200	JU1200
342	B2	JU1200	81607	0.0504	4112.99	JU1200	JU1200	JU1200
343	B2	JU1200	120541	0.0504	6075.27	JU1200	JU1200	JU1200
344	B2	JU751	88340	0.0504	4452.34	JU751	JU751	JU751
345	B2	JU751	75767	0.0504	3818.66	JU751	JU751	JU751
346	B2	JU751	83492	0.0504	4208	JU751	JU751	JU751
347	B2	JU751	106911	0.0504	5388.31	JU751	JU751	JU751
348	B2	JU751	71655	0.0504	3611.41	JU751	JU751	JU751
349	B2	JU751	101023	0.0504	5091.56	JU751	JU751	JU751
350	B2	JU751	100971	0.0504	5088.94	JU751	JU751	JU751
351	B2	JU751	97579	0.0504	4917.98	JU751	JU751	JU751
352	B2	JU751	83427	0.0504	4204.72	JU751	JU751	JU751
353	B2	JU751	75705	0.0504	3815.53	JU751	JU751	JU751
354	B2	JU751	79380	0.0504	4000.75	JU751	JU751	JU751
355	B2	JU751	100385	0.0504	5059.4	JU751	JU751	JU751
356	B2	JU751	101993	0.0504	5140.45	JU751	JU751	JU751
357	B2	JU751	84368	0.0504	4252.15	JU751	JU751	JU751
358	B2	JU751	80072	0.0504	4035.63	JU751	JU751	JU751
359	B2	JU751	84927	0.0504	4280.32	JU751	JU751	JU751
360	B2	JU751	104615	0.0504	5272.6	JU751	JU751	JU751
361	B2	JU751	82278	0.0504	4146.81	JU751	JU751	JU751
362	B2	JU751	92629	0.0504	4668.5	JU751	JU751	JU751
363	B2	JU751	84121	0.0504	4239.7	JU751	JU751	JU751
364	B2	JU751	107579	0.0504	5421.98	JU751	JU751	JU751
365	B2	JU751	75593	0.0504	3809.89	JU751	JU751	JU751
366	B2	JU751	80049	0.0504	4034.47	JU751	JU751	JU751
367	B2	JU751	94711	0.0504	4773.43	JU751	JU751	JU751
368	B2	JU751	75251	0.0504	3792.65	JU751	JU751	JU751
369	B2	JU751	82017	0.0504	4133.66	JU751	JU751	JU751
370	B2	JU751	91689	0.0504	4621.13	JU751	JU751	JU751
371	B2	JU751	66671	0.0504	3360.22	JU751	JU751	JU751
372	B2	JU751	87843	0.0504	4427.29	JU751	JU751	JU751
373	B2	JU751	91016	0.0504	4587.21	JU751	JU751	JU751
374	B2	JU751	85766	0.0504	4322.61	JU751	JU751	JU751
375	B2	JU751	84730	0.0504	4270.39	JU751	JU751	JU751
376	B2	JU751	84271	0.0504	4247.26	JU751	JU751	JU751
377	B2	JU751	88701	0.0504	4470.53	JU751	JU751	JU751
378	B2	JU751	93191	0.0504	4696.83	JU751	JU751	JU751
379	B2	JU751	74341	0.0504	3746.79	JU751	JU751	JU751
380	B2	JU751	93571	0.0504	4715.98	JU751	JU751	JU751
381	B2	JU751	98439	0.0504	4961.33	JU751	JU751	JU751
382	B2	JU751	86286	0.0504	4348.81	JU751	JU751	JU751
383	B2	JU751	88617	0.0504	4466.3	JU751	JU751	JU751
384	B2	JU751	68670	0.0504	3460.97	JU751	JU751	JU751
385	B2	JU751	79240	0.0504	3993.7	JU751	JU751	JU751
386	B2	JU751	108399	0.0504	5463.31	JU751	JU751	JU751
387	B2	JU751	88080	0.0504	4439.23	JU751	JU751	JU751
388	B2	JU751	77409	0.0504	3901.41	JU751	JU751	JU751
389	B2	JU751	84171	0.0504	4242.22	JU751	JU751	JU751
390	B2	JU751	81777	0.0504	4121.56	JU751	JU751	JU751
391	B2	JU751	80595	0.0504	4061.99	JU751	JU751	JU751
392	B2	JU751	76351	0.0504	3848.09	JU751	JU751	JU751
393	B2	JU751	82258	0.0504	4145.8	JU751	JU751	JU751
394	B2	JU751	78869	0.0504	3975	JU751	JU751	JU751
395	B2	JU751	84860	0.0504	4276.94	JU751	JU751	JU751
396	B2	JU751	88263	0.0504	4448.46	JU751	JU751	JU751
397	B2	JU751	88801	0.0504	4475.57	JU751	JU751	JU751
398	B2	JU751	60811	0.0504	3064.87	JU751	JU751	JU751
399	B2	JU751	73282	0.0504	3693.41	JU751	JU751	JU751
400	B2	JU751	77027	0.0504	3882.16	JU751	JU751	JU751
401	B2	JU751	86338	0.0504	4351.44	JU751	JU751	JU751
402	B2	JU751	62820	0.0504	3166.13	JU751	JU751	JU751
403	B2	JU751	91862	0.0504	4629.84	JU751	JU751	JU751
404	B2	JU751	66805	0.0504	3366.97	JU751	JU751	JU751
405	B2	JU751	81076	0.0504	4086.23	JU751	JU751	JU751
406	B2	JU751	90983	0.0504	4585.54	JU751	JU751	JU751
407	B2	JU751	70677	0.0504	3562.12	JU751	JU751	JU751
408	B2	JU751	77274	0.0504	3894.61	JU751	JU751	JU751
409	B2	JU751	65037	0.0504	3277.86	JU751	JU751	JU751
410	B2	JU751	83900	0.0504	4228.56	JU751	JU751	JU751
411	B2	JU751	59245	0.0504	2985.95	JU751	JU751	JU751
412	B2	JU751	69065	0.0504	3480.88	JU751	JU751	JU751
413	B2	NIC1720	84053	0.0504	4236.27	JU1200	JU1200	JU751
414	B2	NIC1720	88211	0.0504	4445.83	JU1200	JU1200	JU751
415	B2	NIC1720	109339	0.0504	5510.69	JU1200	JU1200	JU751
416	B2	NIC1720	68038	0.0504	3429.12	JU1200	JU1200	JU751
417	B2	NIC1720	110218	0.0504	5554.99	JU1200	JU1200	JU751
418	B2	NIC1720	80471	0.0504	4055.74	JU1200	JU1200	JU751
419	B2	NIC1720	97868	0.0504	4932.55	JU1200	JU1200	JU751
420	B2	NIC1720	99720	0.0504	5025.89	JU1200	JU1200	JU751
421	B2	NIC1720	81073	0.0504	4086.08	JU1200	JU1200	JU751
422	B2	NIC1720	97260	0.0504	4901.9	JU1200	JU1200	JU751
423	B2	NIC1720	93965	0.0504	4735.84	JU1200	JU1200	JU751
424	B2	NIC1720	94020	0.0504	4738.61	JU1200	JU1200	JU751
425	B2	NIC1720	82972	0.0504	4181.79	JU1200	JU1200	JU751
426	B2	NIC1720	76590	0.0504	3860.14	JU1200	JU1200	JU751
427	B2	NIC1720	80770	0.0504	4070.81	JU1200	JU1200	JU751
428	B2	NIC1720	80298	0.0504	4047.02	JU1200	JU1200	JU751
429	B2	NIC1720	77002	0.0504	3880.9	JU1200	JU1200	JU751
430	B2	NIC1720	84993	0.0504	4283.65	JU1200	JU1200	JU751
431	B2	NIC1720	78641	0.0504	3963.51	JU1200	JU1200	JU751
432	B2	NIC1720	72845	0.0504	3671.39	JU1200	JU1200	JU751
433	B2	NIC1720	85016	0.0504	4284.81	JU1200	JU1200	JU751
434	B2	NIC1720	96811	0.0504	4879.27	JU1200	JU1200	JU751
435	B2	NIC1720	87653	0.0504	4417.71	JU1200	JU1200	JU751
436	B2	NIC1720	67959	0.0504	3425.13	JU1200	JU1200	JU751
437	B2	NIC1720	74549	0.0504	3757.27	JU1200	JU1200	JU751
438	B2	NIC1720	69805	0.0504	3518.17	JU1200	JU1200	JU751
439	B2	NIC1720	98959	0.0504	4987.53	JU1200	JU1200	JU751
440	B2	NIC1720	95743	0.0504	4825.45	JU1200	JU1200	JU751
441	B2	NIC1720	89750	0.0504	4523.4	JU1200	JU1200	JU751
442	B2	NIC1720	81843	0.0504	4124.89	JU1200	JU1200	JU751
443	B2	NIC1720	89729	0.0504	4522.34	JU1200	JU1200	JU751
444	B2	NIC1720	95047	0.0504	4790.37	JU1200	JU1200	JU751
445	B2	NIC1720	65212	0.0504	3286.68	JU1200	JU1200	JU751
446	B2	NIC1720	77285	0.0504	3895.16	JU1200	JU1200	JU751
447	B2	NIC1720	96961	0.0504	4886.83	JU1200	JU1200	JU751
448	B2	NIC1720	89499	0.0504	4510.75	JU1200	JU1200	JU751
449	B2	NIC1720	88259	0.0504	4448.25	JU1200	JU1200	JU751
450	B2	NIC1720	93526	0.0504	4713.71	JU1200	JU1200	JU751
451	B2	NIC1720	87493	0.0504	4409.65	JU1200	JU1200	JU751
452	B2	NIC1720	106597	0.0504	5372.49	JU1200	JU1200	JU751
453	B2	NIC1720	99684	0.0504	5024.07	JU1200	JU1200	JU751
454	B2	NIC1720	74216	0.0504	3740.49	JU1200	JU1200	JU751
455	B2	NIC1720	88253	0.0504	4447.95	JU1200	JU1200	JU751
456	B2	NIC1720	94089	0.0504	4742.09	JU1200	JU1200	JU751
457	B2	NIC1720	113937	0.0504	5742.42	JU1200	JU1200	JU751
458	B2	NIC1720	97344	0.0504	4906.14	JU1200	JU1200	JU751
459	B2	NIC1720	85591	0.0504	4313.79	JU1200	JU1200	JU751
460	B2	NIC1720	82353	0.0504	4150.59	JU1200	JU1200	JU751
461	B2	NIC1720	86130	0.0504	4340.95	JU1200	JU1200	JU751
462	B2	NIC1720	82562	0.0504	4161.12	JU1200	JU1200	JU751
463	B2	NIC1720	80140	0.0504	4039.06	JU1200	JU1200	JU751
464	B2	NIC1720	64542	0.0504	3252.92	JU1200	JU1200	JU751
465	B2	NIC1720	65740	0.0504	3313.3	JU1200	JU1200	JU751
466	B2	NIC1720	92400	0.0504	4656.96	JU1200	JU1200	JU751
467	B2	NIC1720	91652	0.0504	4619.26	JU1200	JU1200	JU751
468	B2	NIC1720	86511	0.0504	4360.15	JU1200	JU1200	JU751
469	B2	NIC1720	76911	0.0504	3876.31	JU1200	JU1200	JU751
470	B2	NIC1720	83519	0.0504	4209.36	JU1200	JU1200	JU751
471	B2	NIC1720	85295	0.0504	4298.87	JU1200	JU1200	JU751
472	B2	NIC1720	90998	0.0504	4586.3	JU1200	JU1200	JU751
473	B2	NIC1720	78662	0.0504	3964.56	JU1200	JU1200	JU751
474	B2	NIC1720	87093	0.0504	4389.49	JU1200	JU1200	JU751
475	B2	NIC1720	90451	0.0504	4558.73	JU1200	JU1200	JU751
476	B2	NIC1720	87633	0.0504	4416.7	JU1200	JU1200	JU751
477	B2	NIC1720	89386	0.0504	4505.05	JU1200	JU1200	JU751
478	B2	NIC1720	86571	0.0504	4363.18	JU1200	JU1200	JU751
479	B2	NIC1720	71824	0.0504	3619.93	JU1200	JU1200	JU751
480	B2	NIC1720	96640	0.0504	4870.66	JU1200	JU1200	JU751
481	B2	NIC1720	67967	0.0504	3425.54	JU1200	JU1200	JU751
482	B2	NIC1725	82062	0.0504	4135.92	JU751	JU751	JU1200
483	B2	NIC1725	89705	0.0504	4521.13	JU751	JU751	JU1200
484	B2	NIC1725	102555	0.0504	5168.77	JU751	JU751	JU1200
485	B2	NIC1725	88409	0.0504	4455.81	JU751	JU751	JU1200
486	B2	NIC1725	101411	0.0504	5111.11	JU751	JU751	JU1200
487	B2	NIC1725	88297	0.0504	4450.17	JU751	JU751	JU1200
488	B2	NIC1725	71409	0.0504	3599.01	JU751	JU751	JU1200
489	B2	NIC1725	71218	0.0504	3589.39	JU751	JU751	JU1200
490	B2	NIC1725	85764	0.0504	4322.51	JU751	JU751	JU1200
491	B2	NIC1725	103517	0.0504	5217.26	JU751	JU751	JU1200
492	B2	NIC1725	64524	0.0504	3252.01	JU751	JU751	JU1200
493	B2	NIC1725	97860	0.0504	4932.14	JU751	JU751	JU1200
494	B2	NIC1725	94446	0.0504	4760.08	JU751	JU751	JU1200
495	B2	NIC1725	67291	0.0504	3391.47	JU751	JU751	JU1200
496	B2	NIC1725	83026	0.0504	4184.51	JU751	JU751	JU1200
497	B2	NIC1725	73054	0.0504	3681.92	JU751	JU751	JU1200
498	B2	NIC1725	67007	0.0504	3377.15	JU751	JU751	JU1200
499	B2	NIC1725	82306	0.0504	4148.22	JU751	JU751	JU1200
500	B2	NIC1725	76247	0.0504	3842.85	JU751	JU751	JU1200
501	B2	NIC1725	73464	0.0504	3702.59	JU751	JU751	JU1200
502	B2	NIC1725	104436	0.0504	5263.57	JU751	JU751	JU1200
503	B2	NIC1725	77764	0.0504	3919.31	JU751	JU751	JU1200
504	B2	NIC1725	64598	0.0504	3255.74	JU751	JU751	JU1200
505	B2	NIC1725	82364	0.0504	4151.15	JU751	JU751	JU1200
506	B2	NIC1725	63635	0.0504	3207.2	JU751	JU751	JU1200
507	B2	NIC1725	101329	0.0504	5106.98	JU751	JU751	JU1200
508	B2	NIC1725	87777	0.0504	4423.96	JU751	JU751	JU1200
509	B2	NIC1725	73742	0.0504	3716.6	JU751	JU751	JU1200
510	B2	NIC1725	63215	0.0504	3186.04	JU751	JU751	JU1200
511	B2	NIC1725	64101	0.0504	3230.69	JU751	JU751	JU1200
512	B2	NIC1725	77238	0.0504	3892.8	JU751	JU751	JU1200
513	B2	NIC1725	78866	0.0504	3974.85	JU751	JU751	JU1200
514	B2	NIC1725	81542	0.0504	4109.72	JU751	JU751	JU1200
515	B2	NIC1725	108452	0.0504	5465.98	JU751	JU751	JU1200
516	B2	NIC1725	68738	0.0504	3464.4	JU751	JU751	JU1200
517	B2	NIC1725	69295	0.0504	3492.47	JU751	JU751	JU1200
518	B2	NIC1725	84720	0.0504	4269.89	JU751	JU751	JU1200
519	B2	NIC1725	75429	0.0504	3801.62	JU751	JU751	JU1200
520	B2	NIC1725	77912	0.0504	3926.76	JU751	JU751	JU1200
521	B2	NIC1725	46395	0.0504	2338.31	JU751	JU751	JU1200
522	B2	NIC1725	86013	0.0504	4335.06	JU751	JU751	JU1200
523	B2	NIC1725	71794	0.0504	3618.42	JU751	JU751	JU1200
524	B2	NIC1725	82404	0.0504	4153.16	JU751	JU751	JU1200
525	B2	NIC1725	68314	0.0504	3443.03	JU751	JU751	JU1200
526	B2	NIC1725	80584	0.0504	4061.43	JU751	JU751	JU1200
527	B2	NIC1725	66745	0.0504	3363.95	JU751	JU751	JU1200
528	B2	NIC1725	63980	0.0504	3224.59	JU751	JU751	JU1200
529	B2	NIC1725	97581	0.0504	4918.08	JU751	JU751	JU1200
530	B2	NIC1725	90885	0.0504	4580.6	JU751	JU751	JU1200
531	B2	NIC1725	78212	0.0504	3941.88	JU751	JU751	JU1200
532	B2	NIC1725	76013	0.0504	3831.06	JU751	JU751	JU1200
533	B2	NIC1725	83019	0.0504	4184.16	JU751	JU751	JU1200
534	B2	NIC1725	81575	0.0504	4111.38	JU751	JU751	JU1200
535	B2	NIC1725	99938	0.0504	5036.88	JU751	JU751	JU1200
536	B2	NIC1725	57231	0.0504	2884.44	JU751	JU751	JU1200
537	B2	NIC1725	71739	0.0504	3615.65	JU751	JU751	JU1200
538	B2	NIC1725	81249	0.0504	4094.95	JU751	JU751	JU1200
539	B2	NIC1725	80901	0.0504	4077.41	JU751	JU751	JU1200
540	B2	NIC1725	71811	0.0504	3619.27	JU751	JU751	JU1200
541	B2	NIC1725	63927	0.0504	3221.92	JU751	JU751	JU1200
542	B2	NIC1725	67850	0.0504	3419.64	JU751	JU751	JU1200
543	B2	NIC1725	59683	0.0504	3008.02	JU751	JU751	JU1200
544	B2	NIC1725	63281	0.0504	3189.36	JU751	JU751	JU1200
545	B2	NIC1725	85667	0.0504	4317.62	JU751	JU751	JU1200
546	B2	NIC1725	74764	0.0504	3768.11	JU751	JU751	JU1200
547	B2	NIC1725	66947	0.0504	3374.13	JU751	JU751	JU1200
548	B2	NIC1725	85210	0.0504	4294.58	JU751	JU751	JU1200
549	B2	NIC1725	69685	0.0504	3512.12	JU751	JU751	JU1200
550	B2	NIC1725	60641	0.0504	3056.31	JU751	JU751	JU1200

[truncated: 6 more sheets: Fig5d-f, Fig6, SuppFig4, chrIIQTL variants, chrVQTL variants, INDEL variants in QTL]
